# Supplementary material for: Integration of Multiple Genomic and Phenotype Data to Infer Novel miRNA-Disease Associations
Source: PLoS One. 2016 Feb 5;11(2):e0148521. doi: 10.1371/journal.pone.0148521 (PMC4743935; doi:10.1371/journal.pone.0148521)
Supplement: S1 File — (XLS) [file pone.0148521.s003.xls]

## Sheet: Sheet1
Known human miRNA-disease associations
miRNA ID	MIM ID
hsa-let-7a-3p	114480
hsa-let-7a-3p	114500
hsa-let-7a-3p	114550
hsa-let-7a-3p	133239
hsa-let-7a-3p	137800
hsa-let-7a-3p	144700
hsa-let-7a-3p	148000
hsa-let-7a-3p	152700
hsa-let-7a-3p	155600
hsa-let-7a-3p	156240
hsa-let-7a-3p	170650
hsa-let-7a-3p	176807
hsa-let-7a-3p	180200
hsa-let-7a-3p	181030
hsa-let-7a-3p	202300
hsa-let-7a-3p	211980
hsa-let-7a-3p	236000
hsa-let-7a-3p	260350
hsa-let-7a-3p	600807
hsa-let-7a-3p	601626
hsa-let-7a-3p	607107
hsa-let-7a-5p	114480
hsa-let-7a-5p	114500
hsa-let-7a-5p	114550
hsa-let-7a-5p	133239
hsa-let-7a-5p	137800
hsa-let-7a-5p	144700
hsa-let-7a-5p	148000
hsa-let-7a-5p	152700
hsa-let-7a-5p	155600
hsa-let-7a-5p	156240
hsa-let-7a-5p	170650
hsa-let-7a-5p	176807
hsa-let-7a-5p	180200
hsa-let-7a-5p	181030
hsa-let-7a-5p	202300
hsa-let-7a-5p	211980
hsa-let-7a-5p	236000
hsa-let-7a-5p	260350
hsa-let-7a-5p	600807
hsa-let-7a-5p	601626
hsa-let-7a-5p	607107
hsa-let-7b-3p	114480
hsa-let-7b-3p	114500
hsa-let-7b-3p	114550
hsa-let-7b-3p	133239
hsa-let-7b-3p	144700
hsa-let-7b-3p	148000
hsa-let-7b-3p	155600
hsa-let-7b-3p	176807
hsa-let-7b-3p	180200
hsa-let-7b-3p	189800
hsa-let-7b-3p	202300
hsa-let-7b-3p	211980
hsa-let-7b-3p	260350
hsa-let-7b-3p	600807
hsa-let-7b-3p	601626
hsa-let-7b-3p	607107
hsa-let-7b-5p	114480
hsa-let-7b-5p	114500
hsa-let-7b-5p	114550
hsa-let-7b-5p	133239
hsa-let-7b-5p	144700
hsa-let-7b-5p	148000
hsa-let-7b-5p	155600
hsa-let-7b-5p	176807
hsa-let-7b-5p	180200
hsa-let-7b-5p	189800
hsa-let-7b-5p	202300
hsa-let-7b-5p	211980
hsa-let-7b-5p	260350
hsa-let-7b-5p	600807
hsa-let-7b-5p	601626
hsa-let-7b-5p	607107
hsa-let-7c-5p	114480
hsa-let-7c-5p	114500
hsa-let-7c-5p	114550
hsa-let-7c-5p	133239
hsa-let-7c-5p	144700
hsa-let-7c-5p	148000
hsa-let-7c-5p	155600
hsa-let-7c-5p	162900
hsa-let-7c-5p	170650
hsa-let-7c-5p	176807
hsa-let-7c-5p	180200
hsa-let-7c-5p	202300
hsa-let-7c-5p	211980
hsa-let-7c-5p	260350
hsa-let-7c-5p	600807
hsa-let-7c-5p	601626
hsa-let-7c-5p	607107
hsa-let-7d-5p	114480
hsa-let-7d-5p	114500
hsa-let-7d-5p	114550
hsa-let-7d-5p	133239
hsa-let-7d-5p	137800
hsa-let-7d-5p	144700
hsa-let-7d-5p	148000
hsa-let-7d-5p	155600
hsa-let-7d-5p	176807
hsa-let-7d-5p	180200
hsa-let-7d-5p	202300
hsa-let-7d-5p	211980
hsa-let-7d-5p	260350
hsa-let-7d-5p	600807
hsa-let-7d-5p	601626
hsa-let-7d-5p	607107
hsa-let-7e-3p	114480
hsa-let-7e-3p	114500
hsa-let-7e-3p	114550
hsa-let-7e-3p	144700
hsa-let-7e-3p	145500
hsa-let-7e-3p	148000
hsa-let-7e-3p	152700
hsa-let-7e-3p	155600
hsa-let-7e-3p	180200
hsa-let-7e-3p	188550
hsa-let-7e-3p	211980
hsa-let-7e-3p	260350
hsa-let-7e-3p	266600
hsa-let-7e-3p	600807
hsa-let-7e-3p	601626
hsa-let-7e-3p	607107
hsa-let-7e-5p	114480
hsa-let-7e-5p	114500
hsa-let-7e-5p	114550
hsa-let-7e-5p	144700
hsa-let-7e-5p	145500
hsa-let-7e-5p	148000
hsa-let-7e-5p	152700
hsa-let-7e-5p	155600
hsa-let-7e-5p	180200
hsa-let-7e-5p	188550
hsa-let-7e-5p	211980
hsa-let-7e-5p	260350
hsa-let-7e-5p	266600
hsa-let-7e-5p	600807
hsa-let-7e-5p	601626
hsa-let-7e-5p	607107
hsa-let-7f-1-3p	114480
hsa-let-7f-1-3p	114500
hsa-let-7f-1-3p	114550
hsa-let-7f-1-3p	144700
hsa-let-7f-1-3p	148000
hsa-let-7f-1-3p	155600
hsa-let-7f-1-3p	156240
hsa-let-7f-1-3p	180200
hsa-let-7f-1-3p	211980
hsa-let-7f-1-3p	260350
hsa-let-7f-1-3p	266600
hsa-let-7f-1-3p	600807
hsa-let-7f-1-3p	601367
hsa-let-7f-1-3p	601626
hsa-let-7f-1-3p	607107
hsa-let-7f-2-3p	114480
hsa-let-7f-2-3p	114500
hsa-let-7f-2-3p	114550
hsa-let-7f-2-3p	144700
hsa-let-7f-2-3p	148000
hsa-let-7f-2-3p	155600
hsa-let-7f-2-3p	156240
hsa-let-7f-2-3p	180200
hsa-let-7f-2-3p	211980
hsa-let-7f-2-3p	260350
hsa-let-7f-2-3p	266600
hsa-let-7f-2-3p	600807
hsa-let-7f-2-3p	601367
hsa-let-7f-2-3p	601626
hsa-let-7f-2-3p	607107
hsa-let-7f-5p	114480
hsa-let-7f-5p	114500
hsa-let-7f-5p	114550
hsa-let-7f-5p	144700
hsa-let-7f-5p	148000
hsa-let-7f-5p	155600
hsa-let-7f-5p	156240
hsa-let-7f-5p	180200
hsa-let-7f-5p	211980
hsa-let-7f-5p	260350
hsa-let-7f-5p	266600
hsa-let-7f-5p	600807
hsa-let-7f-5p	601367
hsa-let-7f-5p	601626
hsa-let-7f-5p	607107
hsa-let-7g-3p	114480
hsa-let-7g-3p	114500
hsa-let-7g-3p	114550
hsa-let-7g-3p	126200
hsa-let-7g-3p	144700
hsa-let-7g-3p	148000
hsa-let-7g-3p	155600
hsa-let-7g-3p	180200
hsa-let-7g-3p	181500
hsa-let-7g-3p	211980
hsa-let-7g-3p	260350
hsa-let-7g-3p	600807
hsa-let-7g-3p	601626
hsa-let-7g-3p	607107
hsa-let-7g-5p	114480
hsa-let-7g-5p	114500
hsa-let-7g-5p	114550
hsa-let-7g-5p	126200
hsa-let-7g-5p	144700
hsa-let-7g-5p	148000
hsa-let-7g-5p	155600
hsa-let-7g-5p	180200
hsa-let-7g-5p	181500
hsa-let-7g-5p	211980
hsa-let-7g-5p	260350
hsa-let-7g-5p	600807
hsa-let-7g-5p	601626
hsa-let-7g-5p	607107
hsa-let-7i-5p	114480
hsa-let-7i-5p	114500
hsa-let-7i-5p	114550
hsa-let-7i-5p	133239
hsa-let-7i-5p	144700
hsa-let-7i-5p	148000
hsa-let-7i-5p	155600
hsa-let-7i-5p	180200
hsa-let-7i-5p	211980
hsa-let-7i-5p	260350
hsa-let-7i-5p	600807
hsa-let-7i-5p	601626
hsa-let-7i-5p	607107
hsa-miR-1-3p	109800
hsa-miR-1-3p	114480
hsa-miR-1-3p	114500
hsa-miR-1-3p	114550
hsa-miR-1-3p	133239
hsa-miR-1-3p	145500
hsa-miR-1-3p	155600
hsa-miR-1-3p	160900
hsa-miR-1-3p	168600
hsa-miR-1-3p	176807
hsa-miR-1-3p	188550
hsa-miR-1-3p	192600
hsa-miR-1-3p	202300
hsa-miR-1-3p	211980
hsa-miR-1-3p	259500
hsa-miR-1-3p	268220
hsa-miR-1-3p	310200
hsa-miR-1-3p	600919
hsa-miR-1-3p	601367
hsa-miR-1-3p	605670
hsa-miR-1-3p	606963
hsa-miR-1-3p	607107
hsa-miR-1-3p	608446
hsa-miR-100-5p	109800
hsa-miR-100-5p	114480
hsa-miR-100-5p	114550
hsa-miR-100-5p	133239
hsa-miR-100-5p	144700
hsa-miR-100-5p	146700
hsa-miR-100-5p	176807
hsa-miR-100-5p	188550
hsa-miR-100-5p	202300
hsa-miR-100-5p	211980
hsa-miR-100-5p	226670
hsa-miR-100-5p	260350
hsa-miR-100-5p	601626
hsa-miR-100-5p	603956
hsa-miR-100-5p	606963
hsa-miR-100-5p	607107
hsa-miR-101-3p	104300
hsa-miR-101-3p	109800
hsa-miR-101-3p	114480
hsa-miR-101-3p	114500
hsa-miR-101-3p	114550
hsa-miR-101-3p	133239
hsa-miR-101-3p	137800
hsa-miR-101-3p	144700
hsa-miR-101-3p	152700
hsa-miR-101-3p	171300
hsa-miR-101-3p	176807
hsa-miR-101-3p	211980
hsa-miR-101-3p	260350
hsa-miR-101-3p	607107
hsa-miR-101-5p	104300
hsa-miR-101-5p	109800
hsa-miR-101-5p	114480
hsa-miR-101-5p	114500
hsa-miR-101-5p	114550
hsa-miR-101-5p	133239
hsa-miR-101-5p	137800
hsa-miR-101-5p	144700
hsa-miR-101-5p	152700
hsa-miR-101-5p	171300
hsa-miR-101-5p	176807
hsa-miR-101-5p	211980
hsa-miR-101-5p	260350
hsa-miR-101-5p	607107
hsa-miR-103a-2-5p	104300
hsa-miR-103a-2-5p	114480
hsa-miR-103a-2-5p	114500
hsa-miR-103a-2-5p	114550
hsa-miR-103a-2-5p	125853
hsa-miR-103a-2-5p	145500
hsa-miR-103a-2-5p	155600
hsa-miR-103a-2-5p	156240
hsa-miR-103a-2-5p	160900
hsa-miR-103a-2-5p	181500
hsa-miR-103a-2-5p	189800
hsa-miR-103a-2-5p	211980
hsa-miR-103a-2-5p	260350
hsa-miR-103a-3p	104300
hsa-miR-103a-3p	114480
hsa-miR-103a-3p	114500
hsa-miR-103a-3p	114550
hsa-miR-103a-3p	125853
hsa-miR-103a-3p	145500
hsa-miR-103a-3p	156240
hsa-miR-103a-3p	160900
hsa-miR-103a-3p	181500
hsa-miR-103a-3p	189800
hsa-miR-103a-3p	211980
hsa-miR-103a-3p	260350
hsa-miR-106a-5p	114500
hsa-miR-106a-5p	114550
hsa-miR-106a-5p	133239
hsa-miR-106a-5p	137800
hsa-miR-106a-5p	155255
hsa-miR-106a-5p	155600
hsa-miR-106a-5p	156240
hsa-miR-106a-5p	176807
hsa-miR-106a-5p	211980
hsa-miR-106a-5p	236000
hsa-miR-106a-5p	260350
hsa-miR-106a-5p	266600
hsa-miR-106a-5p	268220
hsa-miR-106b-3p	104300
hsa-miR-106b-3p	114480
hsa-miR-106b-3p	114500
hsa-miR-106b-3p	114550
hsa-miR-106b-3p	133239
hsa-miR-106b-3p	137800
hsa-miR-106b-3p	144700
hsa-miR-106b-3p	150699
hsa-miR-106b-3p	155600
hsa-miR-106b-3p	156240
hsa-miR-106b-3p	170650
hsa-miR-106b-3p	176807
hsa-miR-106b-3p	181500
hsa-miR-106b-3p	202300
hsa-miR-106b-3p	203655
hsa-miR-106b-3p	236000
hsa-miR-106b-3p	605462
hsa-miR-106b-3p	608446
hsa-miR-106b-5p	104300
hsa-miR-106b-5p	114480
hsa-miR-106b-5p	114500
hsa-miR-106b-5p	114550
hsa-miR-106b-5p	133239
hsa-miR-106b-5p	137800
hsa-miR-106b-5p	144700
hsa-miR-106b-5p	150699
hsa-miR-106b-5p	155600
hsa-miR-106b-5p	156240
hsa-miR-106b-5p	170650
hsa-miR-106b-5p	176807
hsa-miR-106b-5p	181500
hsa-miR-106b-5p	202300
hsa-miR-106b-5p	203655
hsa-miR-106b-5p	236000
hsa-miR-106b-5p	605462
hsa-miR-106b-5p	608446
hsa-miR-107	104300
hsa-miR-107	109800
hsa-miR-107	114480
hsa-miR-107	114500
hsa-miR-107	114550
hsa-miR-107	125853
hsa-miR-107	137800
hsa-miR-107	155600
hsa-miR-107	160900
hsa-miR-107	176807
hsa-miR-107	211980
hsa-miR-107	260350
hsa-miR-107	266600
hsa-miR-107	601665
hsa-miR-10a-3p	109800
hsa-miR-10a-3p	114480
hsa-miR-10a-3p	114550
hsa-miR-10a-3p	131440
hsa-miR-10a-3p	133239
hsa-miR-10a-3p	137800
hsa-miR-10a-3p	155255
hsa-miR-10a-3p	211980
hsa-miR-10a-3p	260350
hsa-miR-10a-3p	601626
hsa-miR-10a-3p	603956
hsa-miR-10a-3p	608232
hsa-miR-10a-5p	109800
hsa-miR-10a-5p	114480
hsa-miR-10a-5p	114550
hsa-miR-10a-5p	131440
hsa-miR-10a-5p	133239
hsa-miR-10a-5p	137800
hsa-miR-10a-5p	155255
hsa-miR-10a-5p	211980
hsa-miR-10a-5p	260350
hsa-miR-10a-5p	601626
hsa-miR-10a-5p	603956
hsa-miR-10a-5p	608232
hsa-miR-10b-5p	109800
hsa-miR-10b-5p	114480
hsa-miR-10b-5p	114500
hsa-miR-10b-5p	114550
hsa-miR-10b-5p	133239
hsa-miR-10b-5p	137800
hsa-miR-10b-5p	144700
hsa-miR-10b-5p	155255
hsa-miR-10b-5p	180200
hsa-miR-10b-5p	188550
hsa-miR-10b-5p	211980
hsa-miR-10b-5p	260350
hsa-miR-10b-5p	607107
hsa-miR-10b-5p	608446
hsa-miR-1224-3p	109800
hsa-miR-1224-3p	114500
hsa-miR-1224-3p	114550
hsa-miR-1224-3p	152700
hsa-miR-1224-5p	109800
hsa-miR-1224-5p	114500
hsa-miR-1224-5p	114550
hsa-miR-1224-5p	152700
hsa-miR-122-5p	114480
hsa-miR-122-5p	114500
hsa-miR-122-5p	114550
hsa-miR-122-5p	126200
hsa-miR-122-5p	144700
hsa-miR-122-5p	145500
hsa-miR-122-5p	155600
hsa-miR-122-5p	176807
hsa-miR-122-5p	188550
hsa-miR-122-5p	260350
hsa-miR-122-5p	601367
hsa-miR-122-5p	602491
hsa-miR-1227-3p	109800
hsa-miR-1229-3p	109800
hsa-miR-124-3p	104300
hsa-miR-124-3p	114480
hsa-miR-124-3p	114500
hsa-miR-124-3p	114550
hsa-miR-124-3p	133239
hsa-miR-124-3p	137800
hsa-miR-124-3p	144700
hsa-miR-124-3p	155255
hsa-miR-124-3p	155600
hsa-miR-124-3p	176807
hsa-miR-124-3p	180200
hsa-miR-124-3p	180300
hsa-miR-124-3p	211980
hsa-miR-124-3p	260350
hsa-miR-124-3p	601367
hsa-miR-1249-3p	114550
hsa-miR-1249-3p	155600
hsa-miR-1254	211980
hsa-miR-1256	176807
hsa-miR-125a-3p	114480
hsa-miR-125a-3p	114500
hsa-miR-125a-3p	114550
hsa-miR-125a-3p	133239
hsa-miR-125a-3p	155255
hsa-miR-125a-3p	155600
hsa-miR-125a-3p	180200
hsa-miR-125a-3p	211980
hsa-miR-125a-3p	605462
hsa-miR-125a-3p	605670
hsa-miR-125a-5p	114480
hsa-miR-125a-5p	114500
hsa-miR-125a-5p	114550
hsa-miR-125a-5p	133239
hsa-miR-125a-5p	155255
hsa-miR-125a-5p	155600
hsa-miR-125a-5p	180200
hsa-miR-125a-5p	211980
hsa-miR-125a-5p	605462
hsa-miR-125a-5p	605670
hsa-miR-125b-2-3p	104300
hsa-miR-125b-2-3p	109800
hsa-miR-125b-2-3p	114480
hsa-miR-125b-2-3p	114500
hsa-miR-125b-2-3p	114550
hsa-miR-125b-2-3p	133239
hsa-miR-125b-2-3p	137800
hsa-miR-125b-2-3p	143100
hsa-miR-125b-2-3p	146700
hsa-miR-125b-2-3p	152700
hsa-miR-125b-2-3p	155255
hsa-miR-125b-2-3p	155600
hsa-miR-125b-2-3p	160900
hsa-miR-125b-2-3p	162900
hsa-miR-125b-2-3p	176807
hsa-miR-125b-2-3p	188550
hsa-miR-125b-2-3p	192600
hsa-miR-125b-2-3p	202300
hsa-miR-125b-2-3p	203655
hsa-miR-125b-2-3p	208550
hsa-miR-125b-2-3p	211980
hsa-miR-125b-2-3p	254500
hsa-miR-125b-2-3p	259500
hsa-miR-125b-2-3p	260350
hsa-miR-125b-2-3p	600634
hsa-miR-125b-2-3p	603956
hsa-miR-125b-5p	104300
hsa-miR-125b-5p	109800
hsa-miR-125b-5p	114480
hsa-miR-125b-5p	114500
hsa-miR-125b-5p	114550
hsa-miR-125b-5p	133239
hsa-miR-125b-5p	137800
hsa-miR-125b-5p	143100
hsa-miR-125b-5p	146700
hsa-miR-125b-5p	152700
hsa-miR-125b-5p	155255
hsa-miR-125b-5p	155600
hsa-miR-125b-5p	160900
hsa-miR-125b-5p	162900
hsa-miR-125b-5p	176807
hsa-miR-125b-5p	188550
hsa-miR-125b-5p	192600
hsa-miR-125b-5p	202300
hsa-miR-125b-5p	203655
hsa-miR-125b-5p	208550
hsa-miR-125b-5p	211980
hsa-miR-125b-5p	254500
hsa-miR-125b-5p	259500
hsa-miR-125b-5p	260350
hsa-miR-125b-5p	600634
hsa-miR-125b-5p	601626
hsa-miR-125b-5p	603956
hsa-miR-1260a	137800
hsa-miR-126-3p	109800
hsa-miR-126-3p	114480
hsa-miR-126-3p	114500
hsa-miR-126-3p	114550
hsa-miR-126-3p	125853
hsa-miR-126-3p	131440
hsa-miR-126-3p	133239
hsa-miR-126-3p	144700
hsa-miR-126-3p	152700
hsa-miR-126-3p	155255
hsa-miR-126-3p	155600
hsa-miR-126-3p	156240
hsa-miR-126-3p	168600
hsa-miR-126-3p	176807
hsa-miR-126-3p	188550
hsa-miR-126-3p	202300
hsa-miR-126-3p	211980
hsa-miR-126-3p	260350
hsa-miR-126-3p	266600
hsa-miR-126-3p	600807
hsa-miR-126-3p	601626
hsa-miR-126-3p	603956
hsa-miR-126-3p	608446
hsa-miR-126-5p	109800
hsa-miR-126-5p	114480
hsa-miR-126-5p	114500
hsa-miR-126-5p	114550
hsa-miR-126-5p	125853
hsa-miR-126-5p	131440
hsa-miR-126-5p	133239
hsa-miR-126-5p	144700
hsa-miR-126-5p	152700
hsa-miR-126-5p	155255
hsa-miR-126-5p	155600
hsa-miR-126-5p	156240
hsa-miR-126-5p	168600
hsa-miR-126-5p	176807
hsa-miR-126-5p	188550
hsa-miR-126-5p	202300
hsa-miR-126-5p	211980
hsa-miR-126-5p	260350
hsa-miR-126-5p	266600
hsa-miR-126-5p	600807
hsa-miR-126-5p	601626
hsa-miR-126-5p	603956
hsa-miR-126-5p	608446
hsa-miR-127-3p	109800
hsa-miR-127-3p	113970
hsa-miR-127-3p	114480
hsa-miR-127-3p	114500
hsa-miR-127-3p	114550
hsa-miR-127-3p	144700
hsa-miR-127-3p	155255
hsa-miR-127-3p	176807
hsa-miR-127-3p	188550
hsa-miR-127-3p	211980
hsa-miR-127-3p	226670
hsa-miR-127-3p	259500
hsa-miR-127-3p	601626
hsa-miR-128-3p	104300
hsa-miR-128-3p	114480
hsa-miR-128-3p	114500
hsa-miR-128-3p	126200
hsa-miR-128-3p	137800
hsa-miR-128-3p	189800
hsa-miR-128-3p	211980
hsa-miR-128-3p	236000
hsa-miR-128-3p	260350
hsa-miR-1285-3p	144700
hsa-miR-129-2-3p	114480
hsa-miR-129-2-3p	114500
hsa-miR-129-2-3p	114550
hsa-miR-129-2-3p	133239
hsa-miR-129-2-3p	144700
hsa-miR-129-2-3p	188550
hsa-miR-129-5p	114480
hsa-miR-129-5p	114500
hsa-miR-129-5p	114550
hsa-miR-129-5p	133239
hsa-miR-129-5p	144700
hsa-miR-129-5p	188550
hsa-miR-1296-5p	176807
hsa-miR-1301-3p	114550
hsa-miR-1303	114500
hsa-miR-1303	114550
hsa-miR-130a-3p	114500
hsa-miR-130a-3p	114550
hsa-miR-130a-3p	133239
hsa-miR-130a-3p	137800
hsa-miR-130a-3p	170650
hsa-miR-130a-3p	176807
hsa-miR-130a-3p	188550
hsa-miR-130a-3p	202300
hsa-miR-130a-3p	211980
hsa-miR-130a-3p	600634
hsa-miR-130b-3p	114550
hsa-miR-130b-3p	133239
hsa-miR-130b-3p	144700
hsa-miR-130b-3p	152700
hsa-miR-130b-3p	176807
hsa-miR-130b-3p	189800
hsa-miR-130b-3p	254500
hsa-miR-130b-3p	607948
hsa-miR-130b-5p	114550
hsa-miR-130b-5p	133239
hsa-miR-130b-5p	144700
hsa-miR-130b-5p	152700
hsa-miR-130b-5p	176807
hsa-miR-130b-5p	189800
hsa-miR-130b-5p	254500
hsa-miR-130b-5p	607948
hsa-miR-132-3p	114480
hsa-miR-132-3p	114500
hsa-miR-132-3p	127750
hsa-miR-132-3p	176807
hsa-miR-132-3p	180300
hsa-miR-132-3p	181500
hsa-miR-132-3p	202300
hsa-miR-132-3p	211980
hsa-miR-132-3p	260350
hsa-miR-132-3p	601104
hsa-miR-132-3p	601665
hsa-miR-132-3p	608446
hsa-miR-133a-3p	109800
hsa-miR-133a-3p	114480
hsa-miR-133a-3p	114500
hsa-miR-133a-3p	133239
hsa-miR-133a-3p	145500
hsa-miR-133a-3p	155600
hsa-miR-133a-3p	166710
hsa-miR-133a-3p	176807
hsa-miR-133a-3p	192500
hsa-miR-133a-3p	192600
hsa-miR-133a-3p	202300
hsa-miR-133a-3p	211980
hsa-miR-133a-3p	259500
hsa-miR-133a-3p	268220
hsa-miR-133a-3p	310200
hsa-miR-133a-3p	600919
hsa-miR-133a-3p	601367
hsa-miR-133a-3p	606963
hsa-miR-133a-3p	608446
hsa-miR-133b	109800
hsa-miR-133b	114480
hsa-miR-133b	114500
hsa-miR-133b	114550
hsa-miR-133b	133239
hsa-miR-133b	145500
hsa-miR-133b	168600
hsa-miR-133b	176807
hsa-miR-133b	188550
hsa-miR-133b	189800
hsa-miR-133b	211980
hsa-miR-133b	259500
hsa-miR-133b	260350
hsa-miR-133b	273300
hsa-miR-133b	310200
hsa-miR-133b	603956
hsa-miR-133b	605670
hsa-miR-133b	606963
hsa-miR-133b	608446
hsa-miR-134-5p	114550
hsa-miR-134-5p	137800
hsa-miR-134-5p	144700
hsa-miR-134-5p	152700
hsa-miR-134-5p	211980
hsa-miR-135a-5p	114480
hsa-miR-135a-5p	114500
hsa-miR-135a-5p	114550
hsa-miR-135a-5p	137800
hsa-miR-135a-5p	144700
hsa-miR-135a-5p	155255
hsa-miR-135a-5p	202300
hsa-miR-135a-5p	211980
hsa-miR-135b-5p	109800
hsa-miR-135b-5p	114480
hsa-miR-135b-5p	114500
hsa-miR-135b-5p	133239
hsa-miR-135b-5p	155255
hsa-miR-135b-5p	155600
hsa-miR-135b-5p	176807
hsa-miR-135b-5p	180200
hsa-miR-135b-5p	211980
hsa-miR-135b-5p	259500
hsa-miR-135b-5p	260350
hsa-miR-136-5p	211980
hsa-miR-136-5p	226670
hsa-miR-137	104300
hsa-miR-137	114480
hsa-miR-137	114500
hsa-miR-137	133239
hsa-miR-137	137800
hsa-miR-137	150699
hsa-miR-137	155600
hsa-miR-137	181500
hsa-miR-137	202300
hsa-miR-137	211980
hsa-miR-138-5p	109800
hsa-miR-138-5p	114550
hsa-miR-138-5p	133239
hsa-miR-138-5p	137800
hsa-miR-138-5p	144700
hsa-miR-138-5p	155600
hsa-miR-138-5p	167870
hsa-miR-138-5p	188550
hsa-miR-138-5p	211980
hsa-miR-138-5p	607107
hsa-miR-139-5p	109800
hsa-miR-139-5p	114480
hsa-miR-139-5p	114500
hsa-miR-139-5p	114550
hsa-miR-139-5p	137800
hsa-miR-139-5p	144700
hsa-miR-139-5p	202300
hsa-miR-139-5p	605462
hsa-miR-140-3p	114480
hsa-miR-140-3p	114500
hsa-miR-140-3p	114550
hsa-miR-140-3p	133239
hsa-miR-140-3p	165720
hsa-miR-140-3p	181030
hsa-miR-140-3p	211980
hsa-miR-140-3p	259500
hsa-miR-140-3p	605462
hsa-miR-140-5p	114480
hsa-miR-140-5p	114500
hsa-miR-140-5p	114550
hsa-miR-140-5p	133239
hsa-miR-140-5p	165720
hsa-miR-140-5p	181030
hsa-miR-140-5p	211980
hsa-miR-140-5p	259500
hsa-miR-140-5p	605462
hsa-miR-141-3p	109730
hsa-miR-141-3p	109800
hsa-miR-141-3p	114480
hsa-miR-141-3p	114500
hsa-miR-141-3p	114550
hsa-miR-141-3p	133239
hsa-miR-141-3p	144700
hsa-miR-141-3p	152700
hsa-miR-141-3p	155600
hsa-miR-141-3p	176807
hsa-miR-141-3p	188550
hsa-miR-142-3p	109800
hsa-miR-142-3p	114500
hsa-miR-142-3p	114550
hsa-miR-142-3p	133239
hsa-miR-142-3p	137800
hsa-miR-142-3p	144700
hsa-miR-142-3p	146700
hsa-miR-142-3p	152700
hsa-miR-142-3p	155600
hsa-miR-142-3p	180200
hsa-miR-142-3p	211980
hsa-miR-142-3p	259500
hsa-miR-142-3p	260350
hsa-miR-142-3p	601626
hsa-miR-142-3p	605670
hsa-miR-143-3p	109800
hsa-miR-143-3p	114480
hsa-miR-143-3p	114500
hsa-miR-143-3p	125853
hsa-miR-143-3p	133239
hsa-miR-143-3p	137800
hsa-miR-143-3p	144700
hsa-miR-143-3p	155255
hsa-miR-143-3p	155600
hsa-miR-143-3p	156240
hsa-miR-143-3p	176807
hsa-miR-143-3p	202300
hsa-miR-143-3p	211980
hsa-miR-143-3p	259500
hsa-miR-143-3p	260350
hsa-miR-143-3p	601626
hsa-miR-143-3p	601665
hsa-miR-143-3p	603956
hsa-miR-143-3p	607154
hsa-miR-144-3p	104300
hsa-miR-144-3p	114500
hsa-miR-144-3p	114550
hsa-miR-144-3p	125853
hsa-miR-144-3p	144700
hsa-miR-144-3p	155255
hsa-miR-144-3p	181030
hsa-miR-144-3p	188550
hsa-miR-144-3p	607107
hsa-miR-144-3p	607948
hsa-miR-145-5p	109800
hsa-miR-145-5p	114480
hsa-miR-145-5p	114500
hsa-miR-145-5p	114550
hsa-miR-145-5p	133239
hsa-miR-145-5p	137800
hsa-miR-145-5p	144700
hsa-miR-145-5p	145500
hsa-miR-145-5p	152700
hsa-miR-145-5p	155255
hsa-miR-145-5p	155600
hsa-miR-145-5p	176807
hsa-miR-145-5p	202300
hsa-miR-145-5p	211980
hsa-miR-145-5p	259500
hsa-miR-145-5p	260350
hsa-miR-145-5p	601367
hsa-miR-145-5p	601626
hsa-miR-145-5p	603956
hsa-miR-145-5p	605462
hsa-miR-145-5p	607174
hsa-miR-146a-5p	104300
hsa-miR-146a-5p	109800
hsa-miR-146a-5p	113970
hsa-miR-146a-5p	114480
hsa-miR-146a-5p	114500
hsa-miR-146a-5p	114550
hsa-miR-146a-5p	123400
hsa-miR-146a-5p	125853
hsa-miR-146a-5p	126200
hsa-miR-146a-5p	133239
hsa-miR-146a-5p	137440
hsa-miR-146a-5p	137800
hsa-miR-146a-5p	143100
hsa-miR-146a-5p	144700
hsa-miR-146a-5p	146700
hsa-miR-146a-5p	152700
hsa-miR-146a-5p	155255
hsa-miR-146a-5p	155600
hsa-miR-146a-5p	165720
hsa-miR-146a-5p	170650
hsa-miR-146a-5p	176807
hsa-miR-146a-5p	180300
hsa-miR-146a-5p	188550
hsa-miR-146a-5p	202300
hsa-miR-146a-5p	211980
hsa-miR-146a-5p	248800
hsa-miR-146a-5p	260350
hsa-miR-146a-5p	600807
hsa-miR-146a-5p	601367
hsa-miR-146a-5p	601626
hsa-miR-146a-5p	603956
hsa-miR-146a-5p	606688
hsa-miR-146a-5p	607107
hsa-miR-146a-5p	607151
hsa-miR-146a-5p	607507
hsa-miR-146a-5p	607948
hsa-miR-146a-5p	608516
hsa-miR-146b-5p	114480
hsa-miR-146b-5p	114500
hsa-miR-146b-5p	114550
hsa-miR-146b-5p	126200
hsa-miR-146b-5p	133239
hsa-miR-146b-5p	137800
hsa-miR-146b-5p	144700
hsa-miR-146b-5p	146700
hsa-miR-146b-5p	155600
hsa-miR-146b-5p	160900
hsa-miR-146b-5p	170650
hsa-miR-146b-5p	176807
hsa-miR-146b-5p	188550
hsa-miR-146b-5p	211980
hsa-miR-146b-5p	248800
hsa-miR-146b-5p	260350
hsa-miR-146b-5p	600807
hsa-miR-146b-5p	601665
hsa-miR-147a	114480
hsa-miR-147a	114550
hsa-miR-147a	168600
hsa-miR-147a	607948
hsa-miR-148a-3p	105200
hsa-miR-148a-3p	114480
hsa-miR-148a-3p	114500
hsa-miR-148a-3p	114550
hsa-miR-148a-3p	133239
hsa-miR-148a-3p	137800
hsa-miR-148a-3p	155255
hsa-miR-148a-3p	155600
hsa-miR-148a-3p	167870
hsa-miR-148a-3p	176807
hsa-miR-148a-3p	202300
hsa-miR-148a-3p	211980
hsa-miR-148a-3p	226670
hsa-miR-148a-3p	254500
hsa-miR-148a-3p	260350
hsa-miR-148a-3p	600807
hsa-miR-148a-5p	105200
hsa-miR-148a-5p	114480
hsa-miR-148a-5p	114500
hsa-miR-148a-5p	114550
hsa-miR-148a-5p	133239
hsa-miR-148a-5p	137800
hsa-miR-148a-5p	155255
hsa-miR-148a-5p	155600
hsa-miR-148a-5p	167870
hsa-miR-148a-5p	176807
hsa-miR-148a-5p	202300
hsa-miR-148a-5p	211980
hsa-miR-148a-5p	226670
hsa-miR-148a-5p	254500
hsa-miR-148a-5p	260350
hsa-miR-148a-5p	600807
hsa-miR-148b-3p	114480
hsa-miR-148b-3p	114500
hsa-miR-148b-3p	114550
hsa-miR-148b-3p	600807
hsa-miR-148b-3p	605027
hsa-miR-148b-5p	114480
hsa-miR-148b-5p	114500
hsa-miR-148b-5p	114550
hsa-miR-148b-5p	600807
hsa-miR-148b-5p	605027
hsa-miR-149-3p	109800
hsa-miR-149-3p	114480
hsa-miR-149-3p	114500
hsa-miR-149-3p	133239
hsa-miR-149-3p	137800
hsa-miR-149-3p	155600
hsa-miR-149-3p	211980
hsa-miR-149-3p	601367
hsa-miR-149-3p	607107
hsa-miR-149-5p	109800
hsa-miR-149-5p	114480
hsa-miR-149-5p	114500
hsa-miR-149-5p	133239
hsa-miR-149-5p	137800
hsa-miR-149-5p	155600
hsa-miR-149-5p	211980
hsa-miR-149-5p	601367
hsa-miR-149-5p	607107
hsa-miR-150-5p	114500
hsa-miR-150-5p	114550
hsa-miR-150-5p	126200
hsa-miR-150-5p	133239
hsa-miR-150-5p	143100
hsa-miR-150-5p	144700
hsa-miR-150-5p	145500
hsa-miR-150-5p	146700
hsa-miR-150-5p	152700
hsa-miR-150-5p	192600
hsa-miR-150-5p	211980
hsa-miR-150-5p	259500
hsa-miR-150-5p	260350
hsa-miR-150-5p	263300
hsa-miR-150-5p	601626
hsa-miR-150-5p	608446
hsa-miR-151a-3p	114480
hsa-miR-151a-3p	114550
hsa-miR-151a-3p	137800
hsa-miR-151a-3p	144700
hsa-miR-151a-3p	155600
hsa-miR-151a-3p	168600
hsa-miR-151a-3p	176807
hsa-miR-151a-3p	188550
hsa-miR-151a-3p	211980
hsa-miR-151a-3p	603903
hsa-miR-151a-3p	607107
hsa-miR-151a-5p	114480
hsa-miR-151a-5p	114550
hsa-miR-151a-5p	137800
hsa-miR-151a-5p	144700
hsa-miR-151a-5p	155600
hsa-miR-151a-5p	168600
hsa-miR-151a-5p	176807
hsa-miR-151a-5p	188550
hsa-miR-151a-5p	211980
hsa-miR-151a-5p	603903
hsa-miR-151a-5p	607107
hsa-miR-152-3p	114480
hsa-miR-152-3p	114500
hsa-miR-152-3p	114550
hsa-miR-152-3p	137800
hsa-miR-152-3p	176807
hsa-miR-152-3p	189800
hsa-miR-152-3p	600807
hsa-miR-153-3p	104300
hsa-miR-153-3p	114480
hsa-miR-153-3p	114500
hsa-miR-153-3p	137800
hsa-miR-153-3p	155255
hsa-miR-153-3p	155600
hsa-miR-153-3p	176807
hsa-miR-155-5p	109800
hsa-miR-155-5p	113970
hsa-miR-155-5p	114480
hsa-miR-155-5p	114500
hsa-miR-155-5p	114550
hsa-miR-155-5p	126200
hsa-miR-155-5p	131440
hsa-miR-155-5p	133239
hsa-miR-155-5p	137800
hsa-miR-155-5p	139393
hsa-miR-155-5p	144700
hsa-miR-155-5p	145500
hsa-miR-155-5p	152700
hsa-miR-155-5p	153600
hsa-miR-155-5p	155600
hsa-miR-155-5p	165720
hsa-miR-155-5p	170650
hsa-miR-155-5p	180300
hsa-miR-155-5p	188550
hsa-miR-155-5p	189800
hsa-miR-155-5p	202300
hsa-miR-155-5p	211980
hsa-miR-155-5p	219700
hsa-miR-155-5p	236000
hsa-miR-155-5p	260350
hsa-miR-155-5p	263300
hsa-miR-155-5p	266600
hsa-miR-155-5p	600807
hsa-miR-155-5p	601367
hsa-miR-155-5p	601626
hsa-miR-155-5p	603932
hsa-miR-155-5p	603956
hsa-miR-155-5p	605027
hsa-miR-155-5p	607107
hsa-miR-155-5p	607948
hsa-miR-155-5p	608446
hsa-miR-15a-3p	109800
hsa-miR-15a-3p	114480
hsa-miR-15a-3p	114500
hsa-miR-15a-3p	114550
hsa-miR-15a-3p	125853
hsa-miR-15a-3p	126200
hsa-miR-15a-3p	133239
hsa-miR-15a-3p	137800
hsa-miR-15a-3p	144700
hsa-miR-15a-3p	155600
hsa-miR-15a-3p	176807
hsa-miR-15a-3p	180300
hsa-miR-15a-3p	181500
hsa-miR-15a-3p	211980
hsa-miR-15a-3p	254500
hsa-miR-15a-3p	259500
hsa-miR-15a-3p	260350
hsa-miR-15a-3p	601626
hsa-miR-15a-3p	607507
hsa-miR-15a-5p	109800
hsa-miR-15a-5p	114480
hsa-miR-15a-5p	114500
hsa-miR-15a-5p	114550
hsa-miR-15a-5p	125853
hsa-miR-15a-5p	126200
hsa-miR-15a-5p	133239
hsa-miR-15a-5p	137800
hsa-miR-15a-5p	144700
hsa-miR-15a-5p	155600
hsa-miR-15a-5p	176807
hsa-miR-15a-5p	180300
hsa-miR-15a-5p	181500
hsa-miR-15a-5p	211980
hsa-miR-15a-5p	254500
hsa-miR-15a-5p	259500
hsa-miR-15a-5p	260350
hsa-miR-15a-5p	601626
hsa-miR-15a-5p	607507
hsa-miR-15b-3p	109800
hsa-miR-15b-3p	114550
hsa-miR-15b-3p	137800
hsa-miR-15b-3p	155600
hsa-miR-15b-3p	176807
hsa-miR-15b-3p	181500
hsa-miR-15b-3p	202300
hsa-miR-15b-3p	211980
hsa-miR-15b-3p	260350
hsa-miR-15b-3p	601626
hsa-miR-15b-3p	603956
hsa-miR-15b-5p	109800
hsa-miR-15b-5p	114550
hsa-miR-15b-5p	137800
hsa-miR-15b-5p	155600
hsa-miR-15b-5p	176807
hsa-miR-15b-5p	181500
hsa-miR-15b-5p	202300
hsa-miR-15b-5p	211980
hsa-miR-15b-5p	260350
hsa-miR-15b-5p	601626
hsa-miR-15b-5p	603956
hsa-miR-16-1-3p	114480
hsa-miR-16-1-3p	114500
hsa-miR-16-1-3p	114550
hsa-miR-16-1-3p	126200
hsa-miR-16-1-3p	133239
hsa-miR-16-1-3p	137800
hsa-miR-16-1-3p	144700
hsa-miR-16-1-3p	155600
hsa-miR-16-1-3p	176807
hsa-miR-16-1-3p	180300
hsa-miR-16-1-3p	202300
hsa-miR-16-1-3p	211980
hsa-miR-16-1-3p	236000
hsa-miR-16-1-3p	254500
hsa-miR-16-1-3p	259500
hsa-miR-16-1-3p	260350
hsa-miR-16-1-3p	263300
hsa-miR-16-1-3p	266600
hsa-miR-16-1-3p	603956
hsa-miR-16-2-3p	105200
hsa-miR-16-2-3p	114480
hsa-miR-16-2-3p	114500
hsa-miR-16-2-3p	114550
hsa-miR-16-2-3p	133239
hsa-miR-16-2-3p	137800
hsa-miR-16-2-3p	144700
hsa-miR-16-2-3p	155600
hsa-miR-16-2-3p	168600
hsa-miR-16-2-3p	176807
hsa-miR-16-2-3p	180300
hsa-miR-16-2-3p	202300
hsa-miR-16-2-3p	211980
hsa-miR-16-2-3p	236000
hsa-miR-16-2-3p	254500
hsa-miR-16-2-3p	259500
hsa-miR-16-2-3p	260350
hsa-miR-16-2-3p	263300
hsa-miR-16-2-3p	266600
hsa-miR-16-2-3p	603956
hsa-miR-16-5p	105200
hsa-miR-16-5p	114480
hsa-miR-16-5p	114500
hsa-miR-16-5p	114550
hsa-miR-16-5p	126200
hsa-miR-16-5p	133239
hsa-miR-16-5p	137800
hsa-miR-16-5p	144700
hsa-miR-16-5p	155600
hsa-miR-16-5p	168600
hsa-miR-16-5p	176807
hsa-miR-16-5p	180300
hsa-miR-16-5p	202300
hsa-miR-16-5p	211980
hsa-miR-16-5p	236000
hsa-miR-16-5p	254500
hsa-miR-16-5p	259500
hsa-miR-16-5p	260350
hsa-miR-16-5p	263300
hsa-miR-16-5p	266600
hsa-miR-16-5p	603956
hsa-miR-17-3p	104300
hsa-miR-17-3p	109800
hsa-miR-17-3p	113970
hsa-miR-17-3p	114480
hsa-miR-17-3p	114500
hsa-miR-17-3p	114550
hsa-miR-17-3p	126200
hsa-miR-17-3p	131440
hsa-miR-17-3p	137800
hsa-miR-17-3p	145500
hsa-miR-17-3p	152700
hsa-miR-17-3p	155255
hsa-miR-17-3p	155600
hsa-miR-17-3p	156240
hsa-miR-17-3p	170650
hsa-miR-17-3p	176807
hsa-miR-17-3p	180200
hsa-miR-17-3p	181500
hsa-miR-17-3p	189800
hsa-miR-17-3p	202300
hsa-miR-17-3p	211980
hsa-miR-17-3p	236000
hsa-miR-17-3p	254500
hsa-miR-17-3p	259500
hsa-miR-17-3p	260350
hsa-miR-17-3p	601626
hsa-miR-17-3p	601665
hsa-miR-17-3p	602089
hsa-miR-17-3p	603956
hsa-miR-17-3p	605462
hsa-miR-17-3p	607107
hsa-miR-17-5p	104300
hsa-miR-17-5p	109800
hsa-miR-17-5p	113970
hsa-miR-17-5p	114480
hsa-miR-17-5p	114500
hsa-miR-17-5p	114550
hsa-miR-17-5p	126200
hsa-miR-17-5p	131440
hsa-miR-17-5p	137800
hsa-miR-17-5p	145500
hsa-miR-17-5p	152700
hsa-miR-17-5p	155255
hsa-miR-17-5p	155600
hsa-miR-17-5p	156240
hsa-miR-17-5p	170650
hsa-miR-17-5p	176807
hsa-miR-17-5p	180200
hsa-miR-17-5p	181500
hsa-miR-17-5p	189800
hsa-miR-17-5p	202300
hsa-miR-17-5p	211980
hsa-miR-17-5p	236000
hsa-miR-17-5p	254500
hsa-miR-17-5p	259500
hsa-miR-17-5p	260350
hsa-miR-17-5p	601626
hsa-miR-17-5p	601665
hsa-miR-17-5p	602089
hsa-miR-17-5p	603956
hsa-miR-17-5p	605462
hsa-miR-17-5p	607107
hsa-miR-181a-3p	114480
hsa-miR-181a-3p	114500
hsa-miR-181a-3p	114550
hsa-miR-181a-3p	133239
hsa-miR-181a-3p	137800
hsa-miR-181a-3p	152700
hsa-miR-181a-3p	155600
hsa-miR-181a-3p	165720
hsa-miR-181a-3p	188550
hsa-miR-181a-3p	189800
hsa-miR-181a-3p	211980
hsa-miR-181a-3p	254500
hsa-miR-181a-3p	259500
hsa-miR-181a-3p	601367
hsa-miR-181a-3p	601626
hsa-miR-181a-3p	603956
hsa-miR-181a-5p	114480
hsa-miR-181a-5p	114500
hsa-miR-181a-5p	114550
hsa-miR-181a-5p	133239
hsa-miR-181a-5p	137800
hsa-miR-181a-5p	152700
hsa-miR-181a-5p	155600
hsa-miR-181a-5p	165720
hsa-miR-181a-5p	188550
hsa-miR-181a-5p	189800
hsa-miR-181a-5p	211980
hsa-miR-181a-5p	254500
hsa-miR-181a-5p	259500
hsa-miR-181a-5p	601367
hsa-miR-181a-5p	601626
hsa-miR-181a-5p	603956
hsa-miR-181b-5p	109800
hsa-miR-181b-5p	114480
hsa-miR-181b-5p	114500
hsa-miR-181b-5p	114550
hsa-miR-181b-5p	133239
hsa-miR-181b-5p	137800
hsa-miR-181b-5p	155255
hsa-miR-181b-5p	170650
hsa-miR-181b-5p	176807
hsa-miR-181b-5p	180200
hsa-miR-181b-5p	181500
hsa-miR-181b-5p	192600
hsa-miR-181b-5p	211980
hsa-miR-181b-5p	259500
hsa-miR-181b-5p	260350
hsa-miR-181b-5p	601626
hsa-miR-181b-5p	607948
hsa-miR-181c-5p	104300
hsa-miR-181c-5p	114550
hsa-miR-181c-5p	133239
hsa-miR-181c-5p	137800
hsa-miR-181c-5p	211980
hsa-miR-181c-5p	259500
hsa-miR-181c-5p	601626
hsa-miR-181c-5p	605462
hsa-miR-181d-5p	114550
hsa-miR-181d-5p	133239
hsa-miR-181d-5p	137800
hsa-miR-181d-5p	601626
hsa-miR-181d-5p	605462
hsa-miR-182-3p	109800
hsa-miR-182-3p	114480
hsa-miR-182-3p	114500
hsa-miR-182-3p	114550
hsa-miR-182-3p	133239
hsa-miR-182-3p	137800
hsa-miR-182-3p	155255
hsa-miR-182-3p	155600
hsa-miR-182-3p	156240
hsa-miR-182-3p	176807
hsa-miR-182-3p	189800
hsa-miR-182-3p	211980
hsa-miR-182-3p	236000
hsa-miR-182-3p	260350
hsa-miR-182-3p	603956
hsa-miR-182-3p	605462
hsa-miR-182-3p	605670
hsa-miR-182-5p	109800
hsa-miR-182-5p	114480
hsa-miR-182-5p	114500
hsa-miR-182-5p	114550
hsa-miR-182-5p	133239
hsa-miR-182-5p	137800
hsa-miR-182-5p	155255
hsa-miR-182-5p	155600
hsa-miR-182-5p	156240
hsa-miR-182-5p	176807
hsa-miR-182-5p	189800
hsa-miR-182-5p	211980
hsa-miR-182-5p	236000
hsa-miR-182-5p	260350
hsa-miR-182-5p	603956
hsa-miR-182-5p	605462
hsa-miR-182-5p	605670
hsa-miR-183-5p	109800
hsa-miR-183-5p	114480
hsa-miR-183-5p	114500
hsa-miR-183-5p	114550
hsa-miR-183-5p	133239
hsa-miR-183-5p	137800
hsa-miR-183-5p	155255
hsa-miR-183-5p	155600
hsa-miR-183-5p	171300
hsa-miR-183-5p	176807
hsa-miR-183-5p	188550
hsa-miR-183-5p	211980
hsa-miR-183-5p	236000
hsa-miR-183-5p	259500
hsa-miR-183-5p	260350
hsa-miR-183-5p	605462
hsa-miR-183-5p	605670
hsa-miR-184	133239
hsa-miR-184	137800
hsa-miR-184	144700
hsa-miR-184	148300
hsa-miR-184	152700
hsa-miR-184	153600
hsa-miR-185-3p	114500
hsa-miR-185-3p	133239
hsa-miR-185-3p	137800
hsa-miR-185-3p	152700
hsa-miR-185-3p	176807
hsa-miR-185-3p	211980
hsa-miR-185-5p	114500
hsa-miR-185-5p	133239
hsa-miR-185-5p	137800
hsa-miR-185-5p	152700
hsa-miR-185-5p	176807
hsa-miR-185-5p	211980
hsa-miR-186-3p	114500
hsa-miR-186-3p	155255
hsa-miR-186-3p	155600
hsa-miR-186-3p	211980
hsa-miR-186-3p	260350
hsa-miR-186-3p	608446
hsa-miR-186-5p	114500
hsa-miR-186-5p	155255
hsa-miR-186-5p	155600
hsa-miR-186-5p	211980
hsa-miR-186-5p	260350
hsa-miR-186-5p	608446
hsa-miR-187-3p	114480
hsa-miR-187-3p	114550
hsa-miR-187-3p	607154
hsa-miR-188-5p	114500
hsa-miR-188-5p	181030
hsa-miR-18a-3p	109800
hsa-miR-18a-3p	113970
hsa-miR-18a-3p	114480
hsa-miR-18a-3p	114500
hsa-miR-18a-3p	114550
hsa-miR-18a-3p	133239
hsa-miR-18a-3p	137800
hsa-miR-18a-3p	155255
hsa-miR-18a-3p	155600
hsa-miR-18a-3p	156240
hsa-miR-18a-3p	180200
hsa-miR-18a-3p	180300
hsa-miR-18a-3p	211980
hsa-miR-18a-3p	236000
hsa-miR-18a-3p	254500
hsa-miR-18a-3p	259500
hsa-miR-18a-3p	260350
hsa-miR-18a-3p	601626
hsa-miR-18a-3p	601665
hsa-miR-18a-3p	602089
hsa-miR-18a-3p	605462
hsa-miR-18a-3p	607107
hsa-miR-18a-5p	109800
hsa-miR-18a-5p	113970
hsa-miR-18a-5p	114480
hsa-miR-18a-5p	114500
hsa-miR-18a-5p	114550
hsa-miR-18a-5p	133239
hsa-miR-18a-5p	137800
hsa-miR-18a-5p	155255
hsa-miR-18a-5p	155600
hsa-miR-18a-5p	156240
hsa-miR-18a-5p	180200
hsa-miR-18a-5p	180300
hsa-miR-18a-5p	211980
hsa-miR-18a-5p	236000
hsa-miR-18a-5p	254500
hsa-miR-18a-5p	259500
hsa-miR-18a-5p	260350
hsa-miR-18a-5p	601626
hsa-miR-18a-5p	601665
hsa-miR-18a-5p	602089
hsa-miR-18a-5p	605462
hsa-miR-18a-5p	607107
hsa-miR-18b-5p	114480
hsa-miR-18b-5p	114500
hsa-miR-18b-5p	114550
hsa-miR-18b-5p	133239
hsa-miR-18b-5p	137800
hsa-miR-18b-5p	155600
hsa-miR-18b-5p	211980
hsa-miR-18b-5p	605462
hsa-miR-18b-5p	607107
hsa-miR-1909-3p	114500
hsa-miR-1909-5p	114500
hsa-miR-190a-5p	114500
hsa-miR-190a-5p	114550
hsa-miR-190a-5p	260350
hsa-miR-190a-5p	607174
hsa-miR-191-3p	114480
hsa-miR-191-3p	114500
hsa-miR-191-3p	114550
hsa-miR-191-3p	125853
hsa-miR-191-3p	155600
hsa-miR-191-3p	176807
hsa-miR-191-3p	188550
hsa-miR-191-3p	211980
hsa-miR-191-3p	260350
hsa-miR-191-3p	266600
hsa-miR-1915-3p	114480
hsa-miR-1915-3p	114500
hsa-miR-1915-5p	114480
hsa-miR-1915-5p	114500
hsa-miR-191-5p	114480
hsa-miR-191-5p	114500
hsa-miR-191-5p	114550
hsa-miR-191-5p	125853
hsa-miR-191-5p	155600
hsa-miR-191-5p	176807
hsa-miR-191-5p	188550
hsa-miR-191-5p	211980
hsa-miR-191-5p	260350
hsa-miR-191-5p	266600
hsa-miR-192-5p	109800
hsa-miR-192-5p	114500
hsa-miR-192-5p	114550
hsa-miR-192-5p	137920
hsa-miR-192-5p	144700
hsa-miR-192-5p	152700
hsa-miR-192-5p	180200
hsa-miR-192-5p	202300
hsa-miR-192-5p	211980
hsa-miR-192-5p	226670
hsa-miR-192-5p	254500
hsa-miR-192-5p	260350
hsa-miR-193a-3p	114480
hsa-miR-193a-3p	114500
hsa-miR-193a-3p	114550
hsa-miR-193a-3p	133239
hsa-miR-193a-3p	137800
hsa-miR-193a-3p	155255
hsa-miR-193a-3p	155600
hsa-miR-193a-3p	156240
hsa-miR-193a-3p	160900
hsa-miR-193a-3p	176807
hsa-miR-193a-3p	211980
hsa-miR-193a-3p	601626
hsa-miR-193a-5p	114480
hsa-miR-193a-5p	114500
hsa-miR-193a-5p	114550
hsa-miR-193a-5p	133239
hsa-miR-193a-5p	137800
hsa-miR-193a-5p	155255
hsa-miR-193a-5p	155600
hsa-miR-193a-5p	156240
hsa-miR-193a-5p	160900
hsa-miR-193a-5p	176807
hsa-miR-193a-5p	211980
hsa-miR-193a-5p	601626
hsa-miR-193b-3p	114480
hsa-miR-193b-3p	155255
hsa-miR-193b-3p	155600
hsa-miR-193b-3p	160900
hsa-miR-193b-3p	176807
hsa-miR-193b-3p	211980
hsa-miR-193b-3p	601626
hsa-miR-193b-3p	603956
hsa-miR-193b-5p	114480
hsa-miR-193b-5p	155255
hsa-miR-193b-5p	155600
hsa-miR-193b-5p	160900
hsa-miR-193b-5p	176807
hsa-miR-193b-5p	211980
hsa-miR-193b-5p	601626
hsa-miR-193b-5p	603956
hsa-miR-194-5p	114480
hsa-miR-194-5p	114500
hsa-miR-194-5p	155600
hsa-miR-194-5p	176807
hsa-miR-194-5p	202300
hsa-miR-194-5p	254500
hsa-miR-194-5p	260350
hsa-miR-194-5p	603956
hsa-miR-195-5p	104300
hsa-miR-195-5p	109730
hsa-miR-195-5p	109800
hsa-miR-195-5p	114480
hsa-miR-195-5p	114500
hsa-miR-195-5p	114550
hsa-miR-195-5p	133239
hsa-miR-195-5p	137800
hsa-miR-195-5p	144700
hsa-miR-195-5p	152700
hsa-miR-195-5p	155600
hsa-miR-195-5p	176807
hsa-miR-195-5p	181500
hsa-miR-195-5p	189800
hsa-miR-195-5p	192600
hsa-miR-195-5p	202300
hsa-miR-195-5p	259500
hsa-miR-195-5p	608446
hsa-miR-196a-5p	109800
hsa-miR-196a-5p	114480
hsa-miR-196a-5p	114500
hsa-miR-196a-5p	114550
hsa-miR-196a-5p	133239
hsa-miR-196a-5p	137800
hsa-miR-196a-5p	144700
hsa-miR-196a-5p	155600
hsa-miR-196a-5p	202300
hsa-miR-196a-5p	211980
hsa-miR-196a-5p	260350
hsa-miR-196a-5p	266600
hsa-miR-196a-5p	601367
hsa-miR-196a-5p	601626
hsa-miR-196a-5p	603956
hsa-miR-196a-5p	606579
hsa-miR-196a-5p	606963
hsa-miR-196a-5p	607151
hsa-miR-196b-5p	109800
hsa-miR-196b-5p	133239
hsa-miR-196b-5p	137800
hsa-miR-196b-5p	162800
hsa-miR-196b-5p	176807
hsa-miR-196b-5p	260350
hsa-miR-196b-5p	266600
hsa-miR-196b-5p	601626
hsa-miR-197-3p	114480
hsa-miR-197-3p	114550
hsa-miR-197-3p	125853
hsa-miR-197-3p	133239
hsa-miR-197-3p	146700
hsa-miR-197-3p	152700
hsa-miR-197-3p	188550
hsa-miR-197-3p	211980
hsa-miR-197-3p	260350
hsa-miR-197-3p	608446
hsa-miR-198	114550
hsa-miR-198	152700
hsa-miR-198	176807
hsa-miR-198	181500
hsa-miR-198	211980
hsa-miR-199a-3p	109800
hsa-miR-199a-3p	114480
hsa-miR-199a-3p	114500
hsa-miR-199a-3p	114550
hsa-miR-199a-3p	133239
hsa-miR-199a-3p	144700
hsa-miR-199a-3p	155600
hsa-miR-199a-3p	168600
hsa-miR-199a-3p	176807
hsa-miR-199a-3p	192600
hsa-miR-199a-3p	211980
hsa-miR-199a-3p	259500
hsa-miR-199a-3p	266600
hsa-miR-199a-3p	273300
hsa-miR-199a-3p	310200
hsa-miR-199a-5p	109800
hsa-miR-199a-5p	114480
hsa-miR-199a-5p	114500
hsa-miR-199a-5p	114550
hsa-miR-199a-5p	133239
hsa-miR-199a-5p	144700
hsa-miR-199a-5p	155600
hsa-miR-199a-5p	168600
hsa-miR-199a-5p	176807
hsa-miR-199a-5p	192600
hsa-miR-199a-5p	211980
hsa-miR-199a-5p	259500
hsa-miR-199a-5p	266600
hsa-miR-199a-5p	273300
hsa-miR-199a-5p	310200
hsa-miR-199b-5p	109800
hsa-miR-199b-5p	114480
hsa-miR-199b-5p	114500
hsa-miR-199b-5p	114550
hsa-miR-199b-5p	144700
hsa-miR-199b-5p	155255
hsa-miR-199b-5p	168600
hsa-miR-199b-5p	188550
hsa-miR-199b-5p	211980
hsa-miR-199b-5p	260350
hsa-miR-199b-5p	600634
hsa-miR-199b-5p	601626
hsa-miR-19a-3p	109800
hsa-miR-19a-3p	113970
hsa-miR-19a-3p	114480
hsa-miR-19a-3p	114500
hsa-miR-19a-3p	114550
hsa-miR-19a-3p	133239
hsa-miR-19a-3p	137800
hsa-miR-19a-3p	144700
hsa-miR-19a-3p	155255
hsa-miR-19a-3p	155600
hsa-miR-19a-3p	180200
hsa-miR-19a-3p	180300
hsa-miR-19a-3p	211980
hsa-miR-19a-3p	236000
hsa-miR-19a-3p	241800
hsa-miR-19a-3p	254500
hsa-miR-19a-3p	259500
hsa-miR-19a-3p	601626
hsa-miR-19a-3p	602089
hsa-miR-19a-3p	603956
hsa-miR-19b-1-5p	109800
hsa-miR-19b-1-5p	113970
hsa-miR-19b-1-5p	114480
hsa-miR-19b-1-5p	114500
hsa-miR-19b-1-5p	114550
hsa-miR-19b-1-5p	137800
hsa-miR-19b-1-5p	152700
hsa-miR-19b-1-5p	155255
hsa-miR-19b-1-5p	155600
hsa-miR-19b-1-5p	156240
hsa-miR-19b-1-5p	168600
hsa-miR-19b-1-5p	170650
hsa-miR-19b-1-5p	180200
hsa-miR-19b-1-5p	180300
hsa-miR-19b-1-5p	211980
hsa-miR-19b-1-5p	236000
hsa-miR-19b-1-5p	254500
hsa-miR-19b-1-5p	259500
hsa-miR-19b-1-5p	266600
hsa-miR-19b-1-5p	601626
hsa-miR-19b-1-5p	602089
hsa-miR-19b-1-5p	603956
hsa-miR-19b-1-5p	605462
hsa-miR-19b-3p	109800
hsa-miR-19b-3p	113970
hsa-miR-19b-3p	114480
hsa-miR-19b-3p	114500
hsa-miR-19b-3p	114550
hsa-miR-19b-3p	133239
hsa-miR-19b-3p	137800
hsa-miR-19b-3p	152700
hsa-miR-19b-3p	155255
hsa-miR-19b-3p	155600
hsa-miR-19b-3p	156240
hsa-miR-19b-3p	168600
hsa-miR-19b-3p	170650
hsa-miR-19b-3p	180200
hsa-miR-19b-3p	180300
hsa-miR-19b-3p	211980
hsa-miR-19b-3p	236000
hsa-miR-19b-3p	254500
hsa-miR-19b-3p	259500
hsa-miR-19b-3p	266600
hsa-miR-19b-3p	601626
hsa-miR-19b-3p	602089
hsa-miR-19b-3p	603956
hsa-miR-19b-3p	605462
hsa-miR-19b-3p	607948
hsa-miR-200a-3p	109800
hsa-miR-200a-3p	114480
hsa-miR-200a-3p	114500
hsa-miR-200a-3p	114550
hsa-miR-200a-3p	133239
hsa-miR-200a-3p	137920
hsa-miR-200a-3p	143100
hsa-miR-200a-3p	144700
hsa-miR-200a-3p	150699
hsa-miR-200a-3p	152700
hsa-miR-200a-3p	155600
hsa-miR-200a-3p	176807
hsa-miR-200a-3p	188550
hsa-miR-200a-3p	211980
hsa-miR-200a-3p	260350
hsa-miR-200a-3p	603956
hsa-miR-200a-3p	607174
hsa-miR-200b-3p	109800
hsa-miR-200b-3p	114480
hsa-miR-200b-3p	114500
hsa-miR-200b-3p	114550
hsa-miR-200b-3p	137800
hsa-miR-200b-3p	137920
hsa-miR-200b-3p	144700
hsa-miR-200b-3p	152700
hsa-miR-200b-3p	155600
hsa-miR-200b-3p	176807
hsa-miR-200b-3p	188550
hsa-miR-200b-3p	202300
hsa-miR-200b-3p	211980
hsa-miR-200b-3p	260350
hsa-miR-200b-3p	266600
hsa-miR-200b-3p	600634
hsa-miR-200c-3p	109800
hsa-miR-200c-3p	114480
hsa-miR-200c-3p	114500
hsa-miR-200c-3p	114550
hsa-miR-200c-3p	133239
hsa-miR-200c-3p	137920
hsa-miR-200c-3p	143100
hsa-miR-200c-3p	144700
hsa-miR-200c-3p	152700
hsa-miR-200c-3p	155600
hsa-miR-200c-3p	176807
hsa-miR-200c-3p	188550
hsa-miR-200c-3p	202300
hsa-miR-200c-3p	211980
hsa-miR-200c-3p	260350
hsa-miR-200c-3p	266600
hsa-miR-204-5p	114480
hsa-miR-204-5p	137800
hsa-miR-204-5p	144700
hsa-miR-204-5p	145500
hsa-miR-204-5p	155600
hsa-miR-204-5p	176807
hsa-miR-204-5p	260350
hsa-miR-204-5p	605670
hsa-miR-205-5p	109800
hsa-miR-205-5p	114480
hsa-miR-205-5p	114500
hsa-miR-205-5p	114550
hsa-miR-205-5p	133239
hsa-miR-205-5p	137800
hsa-miR-205-5p	144700
hsa-miR-205-5p	152700
hsa-miR-205-5p	155600
hsa-miR-205-5p	168600
hsa-miR-205-5p	176807
hsa-miR-205-5p	211980
hsa-miR-205-5p	236000
hsa-miR-205-5p	603956
hsa-miR-205-5p	607107
hsa-miR-206	105400
hsa-miR-206	114480
hsa-miR-206	114500
hsa-miR-206	137800
hsa-miR-206	144700
hsa-miR-206	153600
hsa-miR-206	160900
hsa-miR-206	181500
hsa-miR-206	211980
hsa-miR-206	226670
hsa-miR-206	268220
hsa-miR-206	310200
hsa-miR-206	600634
hsa-miR-206	606963
hsa-miR-206	608446
hsa-miR-208a-3p	114500
hsa-miR-208a-3p	114550
hsa-miR-208a-3p	137800
hsa-miR-208a-3p	160900
hsa-miR-208a-3p	192600
hsa-miR-208a-3p	608446
hsa-miR-20a-3p	104300
hsa-miR-20a-3p	109800
hsa-miR-20a-3p	113970
hsa-miR-20a-3p	114480
hsa-miR-20a-3p	114500
hsa-miR-20a-3p	114550
hsa-miR-20a-3p	131440
hsa-miR-20a-3p	133239
hsa-miR-20a-3p	137800
hsa-miR-20a-3p	145500
hsa-miR-20a-3p	152700
hsa-miR-20a-3p	155255
hsa-miR-20a-3p	155600
hsa-miR-20a-3p	156240
hsa-miR-20a-3p	176807
hsa-miR-20a-3p	180200
hsa-miR-20a-3p	189800
hsa-miR-20a-3p	211980
hsa-miR-20a-3p	236000
hsa-miR-20a-3p	254500
hsa-miR-20a-3p	259500
hsa-miR-20a-3p	260350
hsa-miR-20a-3p	601626
hsa-miR-20a-3p	602089
hsa-miR-20a-3p	603956
hsa-miR-20a-3p	606963
hsa-miR-20a-3p	607107
hsa-miR-20a-3p	608446
hsa-miR-20a-5p	104300
hsa-miR-20a-5p	109800
hsa-miR-20a-5p	113970
hsa-miR-20a-5p	114480
hsa-miR-20a-5p	114500
hsa-miR-20a-5p	114550
hsa-miR-20a-5p	131440
hsa-miR-20a-5p	133239
hsa-miR-20a-5p	137800
hsa-miR-20a-5p	145500
hsa-miR-20a-5p	152700
hsa-miR-20a-5p	155255
hsa-miR-20a-5p	155600
hsa-miR-20a-5p	156240
hsa-miR-20a-5p	176807
hsa-miR-20a-5p	180200
hsa-miR-20a-5p	189800
hsa-miR-20a-5p	211980
hsa-miR-20a-5p	236000
hsa-miR-20a-5p	254500
hsa-miR-20a-5p	259500
hsa-miR-20a-5p	260350
hsa-miR-20a-5p	601626
hsa-miR-20a-5p	602089
hsa-miR-20a-5p	603956
hsa-miR-20a-5p	606963
hsa-miR-20a-5p	607107
hsa-miR-20a-5p	608446
hsa-miR-20b-5p	114480
hsa-miR-20b-5p	114550
hsa-miR-20b-5p	125853
hsa-miR-20b-5p	133239
hsa-miR-20b-5p	137800
hsa-miR-20b-5p	155600
hsa-miR-20b-5p	156240
hsa-miR-20b-5p	181030
hsa-miR-20b-5p	181500
hsa-miR-20b-5p	189800
hsa-miR-20b-5p	603956
hsa-miR-210-3p	109800
hsa-miR-210-3p	114480
hsa-miR-210-3p	114500
hsa-miR-210-3p	114550
hsa-miR-210-3p	133239
hsa-miR-210-3p	137800
hsa-miR-210-3p	144700
hsa-miR-210-3p	152700
hsa-miR-210-3p	155600
hsa-miR-210-3p	189800
hsa-miR-210-3p	202300
hsa-miR-210-3p	211980
hsa-miR-210-3p	259500
hsa-miR-210-3p	260350
hsa-miR-210-3p	608446
hsa-miR-2110	114500
hsa-miR-2110	114550
hsa-miR-211-5p	114500
hsa-miR-211-5p	133239
hsa-miR-211-5p	137800
hsa-miR-211-5p	155600
hsa-miR-211-5p	260350
hsa-miR-212-3p	109800
hsa-miR-212-3p	114550
hsa-miR-212-3p	127750
hsa-miR-212-3p	133239
hsa-miR-212-3p	181500
hsa-miR-212-3p	211980
hsa-miR-212-3p	260350
hsa-miR-212-3p	608516
hsa-miR-21-3p	104300
hsa-miR-21-3p	109730
hsa-miR-21-3p	109800
hsa-miR-21-3p	114480
hsa-miR-21-3p	114500
hsa-miR-21-3p	114550
hsa-miR-21-3p	125853
hsa-miR-21-3p	126200
hsa-miR-21-3p	133239
hsa-miR-21-3p	137800
hsa-miR-21-3p	137920
hsa-miR-21-3p	139393
hsa-miR-21-3p	144700
hsa-miR-21-3p	145500
hsa-miR-21-3p	146700
hsa-miR-21-3p	152700
hsa-miR-21-3p	155255
hsa-miR-21-3p	155600
hsa-miR-21-3p	156240
hsa-miR-21-3p	162800
hsa-miR-21-3p	174810
hsa-miR-21-3p	176807
hsa-miR-21-3p	178500
hsa-miR-21-3p	181030
hsa-miR-21-3p	188550
hsa-miR-21-3p	189800
hsa-miR-21-3p	192600
hsa-miR-21-3p	211980
hsa-miR-21-3p	236000
hsa-miR-21-3p	241800
hsa-miR-21-3p	246300
hsa-miR-21-3p	254500
hsa-miR-21-3p	259500
hsa-miR-21-3p	260350
hsa-miR-21-3p	263300
hsa-miR-21-3p	266600
hsa-miR-21-3p	310200
hsa-miR-21-3p	601665
hsa-miR-21-3p	603956
hsa-miR-21-3p	605027
hsa-miR-21-3p	607107
hsa-miR-21-3p	607948
hsa-miR-21-3p	608446
hsa-miR-214-3p	114480
hsa-miR-214-3p	114550
hsa-miR-214-3p	133239
hsa-miR-214-3p	137800
hsa-miR-214-3p	143100
hsa-miR-214-3p	155600
hsa-miR-214-3p	156240
hsa-miR-214-3p	176807
hsa-miR-214-3p	192600
hsa-miR-214-3p	202300
hsa-miR-214-3p	211980
hsa-miR-214-3p	260350
hsa-miR-214-3p	603956
hsa-miR-214-3p	607107
hsa-miR-215-5p	114480
hsa-miR-215-5p	114500
hsa-miR-215-5p	144700
hsa-miR-215-5p	155600
hsa-miR-215-5p	254500
hsa-miR-215-5p	603956
hsa-miR-21-5p	104300
hsa-miR-21-5p	109730
hsa-miR-21-5p	109800
hsa-miR-21-5p	114480
hsa-miR-21-5p	114500
hsa-miR-21-5p	114550
hsa-miR-21-5p	125853
hsa-miR-21-5p	126200
hsa-miR-21-5p	133239
hsa-miR-21-5p	137800
hsa-miR-21-5p	137920
hsa-miR-21-5p	139393
hsa-miR-21-5p	144700
hsa-miR-21-5p	145500
hsa-miR-21-5p	146700
hsa-miR-21-5p	152700
hsa-miR-21-5p	155255
hsa-miR-21-5p	155600
hsa-miR-21-5p	156240
hsa-miR-21-5p	162800
hsa-miR-21-5p	174810
hsa-miR-21-5p	176807
hsa-miR-21-5p	178500
hsa-miR-21-5p	181030
hsa-miR-21-5p	188550
hsa-miR-21-5p	189800
hsa-miR-21-5p	192600
hsa-miR-21-5p	211980
hsa-miR-21-5p	236000
hsa-miR-21-5p	241800
hsa-miR-21-5p	246300
hsa-miR-21-5p	254500
hsa-miR-21-5p	259500
hsa-miR-21-5p	260350
hsa-miR-21-5p	263300
hsa-miR-21-5p	266600
hsa-miR-21-5p	310200
hsa-miR-21-5p	601665
hsa-miR-21-5p	603956
hsa-miR-21-5p	605027
hsa-miR-21-5p	607107
hsa-miR-21-5p	607948
hsa-miR-21-5p	608446
hsa-miR-216a-5p	114550
hsa-miR-216a-5p	155600
hsa-miR-216a-5p	211980
hsa-miR-216a-5p	260350
hsa-miR-217	114550
hsa-miR-217	150699
hsa-miR-217	155600
hsa-miR-217	260350
hsa-miR-218-5p	109800
hsa-miR-218-5p	114480
hsa-miR-218-5p	114500
[truncated: 1,538 more rows]
