# Supplementary material for: Integration of Multiple Genomic and Phenotype Data to Infer Novel miRNA-Disease Associations
Source: PLoS One. 2016 Feb 5;11(2):e0148521. doi: 10.1371/journal.pone.0148521 (PMC4743935; doi:10.1371/journal.pone.0148521)
Supplement: S4 File — (XLSX) [file pone.0148521.s006.xlsx]

## Sheet: Sheet1
The integrated multigraph MFSN
miRNA ID	miRNA ID	transition probability
hsa-let-7a-3p	hsa-let-7a-3p	0
hsa-let-7a-3p	hsa-let-7a-5p	0.00311289
hsa-let-7a-3p	hsa-let-7b-3p	0.00255282
hsa-let-7a-3p	hsa-let-7b-5p	0.0035243
hsa-let-7a-3p	hsa-let-7c-5p	0.00333127
hsa-let-7a-3p	hsa-let-7d-5p	0.00291264
hsa-let-7a-3p	hsa-let-7e-3p	0.00217644
hsa-let-7a-3p	hsa-let-7e-5p	0.00286008
hsa-let-7a-3p	hsa-let-7f-1-3p	0.00273781
hsa-let-7a-3p	hsa-let-7f-2-3p	0.00209581
hsa-let-7a-3p	hsa-let-7f-5p	0.00235033
hsa-let-7a-3p	hsa-let-7g-3p	0.00279727
hsa-let-7a-3p	hsa-let-7g-5p	0.00249717
hsa-let-7a-3p	hsa-let-7i-5p	0.00271802
hsa-let-7a-3p	hsa-miR-1-3p	0.00319045
hsa-let-7a-3p	hsa-miR-100-5p	0.00356239
hsa-let-7a-3p	hsa-miR-101-3p	0.00426793
hsa-let-7a-3p	hsa-miR-101-5p	0.00302615
hsa-let-7a-3p	hsa-miR-103a-2-5p	0.00301959
hsa-let-7a-3p	hsa-miR-103a-3p	0.00293321
hsa-let-7a-3p	hsa-miR-106a-5p	0.00362225
hsa-let-7a-3p	hsa-miR-106b-3p	0.00290578
hsa-let-7a-3p	hsa-miR-106b-5p	0.00365982
hsa-let-7a-3p	hsa-miR-107	0.00322905
hsa-let-7a-3p	hsa-miR-10a-3p	0.00435265
hsa-let-7a-3p	hsa-miR-10a-5p	0.00341997
hsa-let-7a-3p	hsa-miR-10b-5p	0.00364013
hsa-let-7a-3p	hsa-miR-1180-3p	0.00260818
hsa-let-7a-3p	hsa-miR-1224-3p	0.0025867
hsa-let-7a-3p	hsa-miR-1224-5p	0.00153583
hsa-let-7a-3p	hsa-miR-1225-3p	0.00178525
hsa-let-7a-3p	hsa-miR-1225-5p	0.00247201
hsa-let-7a-3p	hsa-miR-122-5p	0.00264538
hsa-let-7a-3p	hsa-miR-1226-3p	0.00270466
hsa-let-7a-3p	hsa-miR-1226-5p	0.00274855
hsa-let-7a-3p	hsa-miR-1227-3p	0.00160025
hsa-let-7a-3p	hsa-miR-1228-3p	0.00164951
hsa-let-7a-3p	hsa-miR-1229-3p	0.00300966
hsa-let-7a-3p	hsa-miR-1236-3p	0.00248166
hsa-let-7a-3p	hsa-miR-1237-3p	0.00285873
hsa-let-7a-3p	hsa-miR-124-3p	0.00274621
hsa-let-7a-3p	hsa-miR-1247-5p	0.00213804
hsa-let-7a-3p	hsa-miR-1249-3p	0.000964374
hsa-let-7a-3p	hsa-miR-124a	0.00310309
hsa-let-7a-3p	hsa-miR-1250-5p	0.00177745
hsa-let-7a-3p	hsa-miR-1254	0.00268576
hsa-let-7a-3p	hsa-miR-1256	0.00175417
hsa-let-7a-3p	hsa-miR-125a-3p	0.00285704
hsa-let-7a-3p	hsa-miR-125a-5p	0.00203367
hsa-let-7a-3p	hsa-miR-125b-2-3p	0.00189457
hsa-let-7a-3p	hsa-miR-125b-5p	0.00319791
hsa-let-7a-3p	hsa-miR-1260a	0.00244649
hsa-let-7a-3p	hsa-miR-1260b	0.0026449
hsa-let-7a-3p	hsa-miR-126-3p	0.0039261
hsa-let-7a-3p	hsa-miR-126-5p	0.00187831
hsa-let-7a-3p	hsa-miR-1268a	0.00276191
hsa-let-7a-3p	hsa-miR-127-3p	0.0020389
hsa-let-7a-3p	hsa-miR-1276	0.00147435
hsa-let-7a-3p	hsa-miR-128-3p	0.00297872
hsa-let-7a-3p	hsa-miR-1285-3p	0.00290308
hsa-let-7a-3p	hsa-miR-129-2-3p	0.00192225
hsa-let-7a-3p	hsa-miR-1295a	0.00217219
hsa-let-7a-3p	hsa-miR-129-5p	0.00218478
hsa-let-7a-3p	hsa-miR-1296-5p	0.00229547
hsa-let-7a-3p	hsa-miR-1301-3p	0.00344828
hsa-let-7a-3p	hsa-miR-1303	0.00217637
hsa-let-7a-3p	hsa-miR-130a-3p	0.0035859
hsa-let-7a-3p	hsa-miR-130b-3p	0.00294774
hsa-let-7a-3p	hsa-miR-130b-5p	0.0027806
hsa-let-7a-3p	hsa-miR-132-3p	0.00303494
hsa-let-7a-3p	hsa-miR-133a-3p	0.00204346
hsa-let-7a-3p	hsa-miR-133b	0.00277492
hsa-let-7a-3p	hsa-miR-134-5p	0.00154661
hsa-let-7a-3p	hsa-miR-135a-5p	0.00197653
hsa-let-7a-3p	hsa-miR-135b-5p	0.00139642
hsa-let-7a-3p	hsa-miR-136-5p	0.00210287
hsa-let-7a-3p	hsa-miR-137	0.00234051
hsa-let-7a-3p	hsa-miR-138-5p	0.00340726
hsa-let-7a-3p	hsa-miR-139-5p	0.00343009
hsa-let-7a-3p	hsa-miR-140-3p	0.0016277
hsa-let-7a-3p	hsa-miR-140-5p	0.00291842
hsa-let-7a-3p	hsa-miR-141-3p	0.00290576
hsa-let-7a-3p	hsa-miR-142-3p	0.00180715
hsa-let-7a-3p	hsa-miR-143-3p	0.0032468
hsa-let-7a-3p	hsa-miR-144-3p	0.00213598
hsa-let-7a-3p	hsa-miR-145-5p	0.00334669
hsa-let-7a-3p	hsa-miR-146a-5p	0.00269371
hsa-let-7a-3p	hsa-miR-146b-5p	0.00264231
hsa-let-7a-3p	hsa-miR-147a	0.00246412
hsa-let-7a-3p	hsa-miR-148a-3p	0.00232467
hsa-let-7a-3p	hsa-miR-148a-5p	0.00320711
hsa-let-7a-3p	hsa-miR-148b-3p	0.00224937
hsa-let-7a-3p	hsa-miR-148b-5p	0.00173768
hsa-let-7a-3p	hsa-miR-149-3p	0.00232812
hsa-let-7a-3p	hsa-miR-149-5p	0.00239865
hsa-let-7a-3p	hsa-miR-150-5p	0.00315999
hsa-let-7a-3p	hsa-miR-151a-3p	0.00256597
hsa-let-7a-3p	hsa-miR-151a-5p	0.00218588
hsa-let-7a-3p	hsa-miR-152-3p	0.00384489
hsa-let-7a-3p	hsa-miR-153-3p	0.00209439
hsa-let-7a-3p	hsa-miR-155-5p	0.00405072
hsa-let-7a-3p	hsa-miR-15a-3p	0.00319845
hsa-let-7a-3p	hsa-miR-15a-5p	0.00345979
hsa-let-7a-3p	hsa-miR-15b-3p	0.00263385
hsa-let-7a-3p	hsa-miR-15b-5p	0.00238476
hsa-let-7a-3p	hsa-miR-16-1-3p	0.00216288
hsa-let-7a-3p	hsa-miR-16-2-3p	0.00114088
hsa-let-7a-3p	hsa-miR-16-5p	0.00325048
hsa-let-7a-3p	hsa-miR-17-3p	0.00308417
hsa-let-7a-3p	hsa-miR-17-5p	0.00396704
hsa-let-7a-3p	hsa-miR-181a-3p	0.00256969
hsa-let-7a-3p	hsa-miR-181a-5p	0.00325505
hsa-let-7a-3p	hsa-miR-181b-5p	0.00384708
hsa-let-7a-3p	hsa-miR-181c-5p	0.00321122
hsa-let-7a-3p	hsa-miR-181d-5p	0.0022624
hsa-let-7a-3p	hsa-miR-182-3p	0.00169743
hsa-let-7a-3p	hsa-miR-182-5p	0.00246827
hsa-let-7a-3p	hsa-miR-183-5p	0.00339035
hsa-let-7a-3p	hsa-miR-184	0.00310292
hsa-let-7a-3p	hsa-miR-185-3p	0.00204719
hsa-let-7a-3p	hsa-miR-185-5p	0.00284376
hsa-let-7a-3p	hsa-miR-186-3p	0.00259766
hsa-let-7a-3p	hsa-miR-186-5p	0.00269086
hsa-let-7a-3p	hsa-miR-187-3p	0.00287941
hsa-let-7a-3p	hsa-miR-188-5p	0.00251815
hsa-let-7a-3p	hsa-miR-18a-3p	0.0032651
hsa-let-7a-3p	hsa-miR-18a-5p	0.00353634
hsa-let-7a-3p	hsa-miR-18b-5p	0.00227989
hsa-let-7a-3p	hsa-miR-1909-3p	0.00212781
hsa-let-7a-3p	hsa-miR-1909-5p	0.00156285
hsa-let-7a-3p	hsa-miR-190a-5p	0.00174042
hsa-let-7a-3p	hsa-miR-191-3p	0.00158485
hsa-let-7a-3p	hsa-miR-1915-3p	0.00102272
hsa-let-7a-3p	hsa-miR-1915-5p	0.00131646
hsa-let-7a-3p	hsa-miR-191-5p	0.00292805
hsa-let-7a-3p	hsa-miR-192-5p	0.0034133
hsa-let-7a-3p	hsa-miR-193a-3p	0.0031536
hsa-let-7a-3p	hsa-miR-193a-5p	0.00237797
hsa-let-7a-3p	hsa-miR-193b-3p	0.00389177
hsa-let-7a-3p	hsa-miR-193b-5p	0.00254129
hsa-let-7a-3p	hsa-miR-194-5p	0.0029072
hsa-let-7a-3p	hsa-miR-195-5p	0.00298312
hsa-let-7a-3p	hsa-miR-196a-5p	0.00325573
hsa-let-7a-3p	hsa-miR-196b-5p	0.00330306
hsa-let-7a-3p	hsa-miR-197-3p	0.00322884
hsa-let-7a-3p	hsa-miR-198	0.00229182
hsa-let-7a-3p	hsa-miR-199a-3p	0.00335294
hsa-let-7a-3p	hsa-miR-199a-5p	0.00340233
hsa-let-7a-3p	hsa-miR-199b-5p	0.00269463
hsa-let-7a-3p	hsa-miR-19a-3p	0.00267947
hsa-let-7a-3p	hsa-miR-19b-1-5p	0.00284678
hsa-let-7a-3p	hsa-miR-19b-3p	0.00266491
hsa-let-7a-3p	hsa-miR-200a-3p	0.00401748
hsa-let-7a-3p	hsa-miR-200b-3p	0.00329226
hsa-let-7a-3p	hsa-miR-200c-3p	0.00339891
hsa-let-7a-3p	hsa-miR-203a-3p	0.00306404
hsa-let-7a-3p	hsa-miR-204-5p	0.00294752
hsa-let-7a-3p	hsa-miR-205-5p	0.00288154
hsa-let-7a-3p	hsa-miR-206	0.00198591
hsa-let-7a-3p	hsa-miR-208a-3p	0.00168394
hsa-let-7a-3p	hsa-miR-20a-3p	0.00177976
hsa-let-7a-3p	hsa-miR-20a-5p	0.00226147
hsa-let-7a-3p	hsa-miR-20b-5p	0.00355113
hsa-let-7a-3p	hsa-miR-210-3p	0.00268863
hsa-let-7a-3p	hsa-miR-2110	0.00332764
hsa-let-7a-3p	hsa-miR-211-5p	0.00281929
hsa-let-7a-3p	hsa-miR-212-3p	0.00189225
hsa-let-7a-3p	hsa-miR-21-3p	0.00259779
hsa-let-7a-3p	hsa-miR-214-3p	0.00274583
hsa-let-7a-3p	hsa-miR-215-5p	0.00335158
hsa-let-7a-3p	hsa-miR-21-5p	0.00466262
hsa-let-7a-3p	hsa-miR-216a-5p	0.00363019
hsa-let-7a-3p	hsa-miR-217	0.00287518
hsa-let-7a-3p	hsa-miR-218-5p	0.00228083
hsa-let-7a-3p	hsa-miR-221-3p	0.00309741
hsa-let-7a-3p	hsa-miR-221-5p	0.00277101
hsa-let-7a-3p	hsa-miR-222-3p	0.00221352
hsa-let-7a-3p	hsa-miR-223-3p	0.00340227
hsa-let-7a-3p	hsa-miR-22-3p	0.00279404
hsa-let-7a-3p	hsa-miR-224-5p	0.00278307
hsa-let-7a-3p	hsa-miR-22-5p	0.00157681
hsa-let-7a-3p	hsa-miR-23a-3p	0.00249901
hsa-let-7a-3p	hsa-miR-23b-3p	0.0035097
hsa-let-7a-3p	hsa-miR-23b-5p	0.00331881
hsa-let-7a-3p	hsa-miR-24-3p	0.00307593
hsa-let-7a-3p	hsa-miR-25-3p	0.00342168
hsa-let-7a-3p	hsa-miR-25-5p	0.00283741
hsa-let-7a-3p	hsa-miR-26a-2-3p	0.00206113
hsa-let-7a-3p	hsa-miR-26a-5p	0.00345088
hsa-let-7a-3p	hsa-miR-26b-3p	0.00252045
hsa-let-7a-3p	hsa-miR-26b-5p	0.00252999
hsa-let-7a-3p	hsa-miR-27a-3p	0.00371459
hsa-let-7a-3p	hsa-miR-27b-3p	0.00319929
hsa-let-7a-3p	hsa-miR-27b-5p	0.00231004
hsa-let-7a-3p	hsa-miR-28-3p	0.00131267
hsa-let-7a-3p	hsa-miR-28-5p	0.0016871
hsa-let-7a-3p	hsa-miR-296-3p	0.0029999
hsa-let-7a-3p	hsa-miR-296-5p	0.00359845
hsa-let-7a-3p	hsa-miR-298	0.00219342
hsa-let-7a-3p	hsa-miR-299-5p	0.00181691
hsa-let-7a-3p	hsa-miR-29a-3p	0.00293104
hsa-let-7a-3p	hsa-miR-29b-2-5p	0.00234357
hsa-let-7a-3p	hsa-miR-29b-3p	0.00286761
hsa-let-7a-3p	hsa-miR-29c-3p	0.00344452
hsa-let-7a-3p	hsa-miR-29c-5p	0.00172559
hsa-let-7a-3p	hsa-miR-301a-3p	0.00127613
hsa-let-7a-3p	hsa-miR-301b-3p	0.00261566
hsa-let-7a-3p	hsa-miR-302a-3p	0.00272219
hsa-let-7a-3p	hsa-miR-302b-3p	0.00210958
hsa-let-7a-3p	hsa-miR-302c-3p	0.00306782
hsa-let-7a-3p	hsa-miR-302d-3p	0.00231852
hsa-let-7a-3p	hsa-miR-30a-3p	0.0024908
hsa-let-7a-3p	hsa-miR-30a-5p	0.00303259
hsa-let-7a-3p	hsa-miR-30b-3p	0.00219441
hsa-let-7a-3p	hsa-miR-30b-5p	0.00247519
hsa-let-7a-3p	hsa-miR-30c-1-3p	0.00198514
hsa-let-7a-3p	hsa-miR-30c-2-3p	0.00129705
hsa-let-7a-3p	hsa-miR-30c-5p	0.0029739
hsa-let-7a-3p	hsa-miR-30d-5p	0.00304988
hsa-let-7a-3p	hsa-miR-30e-3p	0.00303598
hsa-let-7a-3p	hsa-miR-30e-5p	0.00215199
hsa-let-7a-3p	hsa-miR-31-3p	0.00222397
hsa-let-7a-3p	hsa-miR-31-5p	0.00260348
hsa-let-7a-3p	hsa-miR-3176	0.00299273
hsa-let-7a-3p	hsa-miR-3181	0.00227237
hsa-let-7a-3p	hsa-miR-320a	0.00309479
hsa-let-7a-3p	hsa-miR-320b	0.00334846
hsa-let-7a-3p	hsa-miR-320c	0.00221297
hsa-let-7a-3p	hsa-miR-320d	0.00135236
hsa-let-7a-3p	hsa-miR-324-3p	0.00369339
hsa-let-7a-3p	hsa-miR-324-5p	0.00433206
hsa-let-7a-3p	hsa-miR-32-5p	0.00382761
hsa-let-7a-3p	hsa-miR-326	0.00242201
hsa-let-7a-3p	hsa-miR-328-3p	0.00275692
hsa-let-7a-3p	hsa-miR-330-3p	0.00350607
hsa-let-7a-3p	hsa-miR-330-5p	0.00278607
hsa-let-7a-3p	hsa-miR-331-3p	0.00361808
hsa-let-7a-3p	hsa-miR-331-5p	0.000990298
hsa-let-7a-3p	hsa-miR-335-5p	0.00318415
hsa-let-7a-3p	hsa-miR-337-3p	0.00202832
hsa-let-7a-3p	hsa-miR-338-3p	0.00203106
hsa-let-7a-3p	hsa-miR-339-3p	0.00190335
hsa-let-7a-3p	hsa-miR-339-5p	0.00206715
hsa-let-7a-3p	hsa-miR-33a-5p	0.00295417
hsa-let-7a-3p	hsa-miR-33b-5p	0.00304368
hsa-let-7a-3p	hsa-miR-340-3p	0.00248234
hsa-let-7a-3p	hsa-miR-340-5p	0.00239853
hsa-let-7a-3p	hsa-miR-342-3p	0.0033037
hsa-let-7a-3p	hsa-miR-342-5p	0.00320417
hsa-let-7a-3p	hsa-miR-345-5p	0.00227135
hsa-let-7a-3p	hsa-miR-346	0.00170066
hsa-let-7a-3p	hsa-miR-34a-5p	0.00304387
hsa-let-7a-3p	hsa-miR-34b-3p	0.00355313
hsa-let-7a-3p	hsa-miR-34b-5p	0.00362685
hsa-let-7a-3p	hsa-miR-34c-5p	0.00333364
hsa-let-7a-3p	hsa-miR-361-3p	0.00217986
hsa-let-7a-3p	hsa-miR-3615	0.00246818
hsa-let-7a-3p	hsa-miR-361-5p	0.00224413
hsa-let-7a-3p	hsa-miR-362-3p	0.00220881
hsa-let-7a-3p	hsa-miR-362-5p	0.00144082
hsa-let-7a-3p	hsa-miR-363-3p	0.00241395
hsa-let-7a-3p	hsa-miR-365a-3p	0.0021242
hsa-let-7a-3p	hsa-miR-365a-5p	0.00167219
hsa-let-7a-3p	hsa-miR-3687	0.00181131
hsa-let-7a-3p	hsa-miR-370-3p	0.00275949
hsa-let-7a-3p	hsa-miR-372-3p	0.00239856
hsa-let-7a-3p	hsa-miR-373-3p	0.00213947
hsa-let-7a-3p	hsa-miR-374a-5p	0.00196449
hsa-let-7a-3p	hsa-miR-374b-5p	0.0012546
hsa-let-7a-3p	hsa-miR-375	0.0029383
hsa-let-7a-3p	hsa-miR-376a-3p	0.00318446
hsa-let-7a-3p	hsa-miR-376a-5p	0.0025047
hsa-let-7a-3p	hsa-miR-376c-3p	0.00223073
hsa-let-7a-3p	hsa-miR-377-3p	0.00261364
hsa-let-7a-3p	hsa-miR-378a-3p	0.00243069
hsa-let-7a-3p	hsa-miR-378a-5p	0.00274042
hsa-let-7a-3p	hsa-miR-378c	0.00236308
hsa-let-7a-3p	hsa-miR-383-5p	0.00224372
hsa-let-7a-3p	hsa-miR-3909	0.00149434
hsa-let-7a-3p	hsa-miR-3943	0.00183871
hsa-let-7a-3p	hsa-miR-409-3p	0.00206411
hsa-let-7a-3p	hsa-miR-421	0.00217838
hsa-let-7a-3p	hsa-miR-422a	0.00361606
hsa-let-7a-3p	hsa-miR-423-3p	0.00255726
hsa-let-7a-3p	hsa-miR-423-5p	0.00331709
hsa-let-7a-3p	hsa-miR-424-3p	0.00180742
hsa-let-7a-3p	hsa-miR-424-5p	0.00373511
hsa-let-7a-3p	hsa-miR-425-3p	0.00318132
hsa-let-7a-3p	hsa-miR-425-5p	0.00304905
hsa-let-7a-3p	hsa-miR-429	0.00283041
hsa-let-7a-3p	hsa-miR-4326	0.00279773
hsa-let-7a-3p	hsa-miR-433-3p	0.00178141
hsa-let-7a-3p	hsa-miR-449a	0.00289356
hsa-let-7a-3p	hsa-miR-449b-5p	0.00344804
hsa-let-7a-3p	hsa-miR-449c-5p	0.00269204
hsa-let-7a-3p	hsa-miR-450a-5p	0.00164452
hsa-let-7a-3p	hsa-miR-451a	0.00290451
hsa-let-7a-3p	hsa-miR-454-3p	0.00143329
hsa-let-7a-3p	hsa-miR-454-5p	0.00205913
hsa-let-7a-3p	hsa-miR-455-3p	0.00240132
hsa-let-7a-3p	hsa-miR-455-5p	0.00270048
hsa-let-7a-3p	hsa-miR-483-3p	0.00251461
hsa-let-7a-3p	hsa-miR-484	0.00373587
hsa-let-7a-3p	hsa-miR-485-3p	0.00201689
hsa-let-7a-3p	hsa-miR-486-5p	0.00301208
hsa-let-7a-3p	hsa-miR-488-3p	0.0018868
hsa-let-7a-3p	hsa-miR-488-5p	0.00192272
hsa-let-7a-3p	hsa-miR-491-5p	0.00175582
hsa-let-7a-3p	hsa-miR-494-3p	0.00241293
hsa-let-7a-3p	hsa-miR-495-3p	0.00102754
hsa-let-7a-3p	hsa-miR-497-5p	0.00278644
hsa-let-7a-3p	hsa-miR-498	0.00195335
hsa-let-7a-3p	hsa-miR-499a-5p	0.00145848
hsa-let-7a-3p	hsa-miR-500a-3p	0.0018852
hsa-let-7a-3p	hsa-miR-500a-5p	0.00148093
hsa-let-7a-3p	hsa-miR-501-3p	0.00193648
hsa-let-7a-3p	hsa-miR-501-5p	0.00239578
hsa-let-7a-3p	hsa-miR-502-3p	0.00167076
hsa-let-7a-3p	hsa-miR-503-5p	0.00269382
hsa-let-7a-3p	hsa-miR-504-5p	0.00292667
hsa-let-7a-3p	hsa-miR-505-3p	0.00287374
hsa-let-7a-3p	hsa-miR-505-5p	0.00334956
hsa-let-7a-3p	hsa-miR-509-3p	0.00266652
hsa-let-7a-3p	hsa-miR-510-5p	0.00121057
hsa-let-7a-3p	hsa-miR-516a-5p	0.00211891
hsa-let-7a-3p	hsa-miR-519a-3p	0.00190757
hsa-let-7a-3p	hsa-miR-519b-3p	0.00198848
hsa-let-7a-3p	hsa-miR-519c-3p	0.00209559
hsa-let-7a-3p	hsa-miR-519d-3p	0.0025026
hsa-let-7a-3p	hsa-miR-520a-3p	0.00246155
hsa-let-7a-3p	hsa-miR-520b	0.00255276
hsa-let-7a-3p	hsa-miR-520c-3p	0.00202686
hsa-let-7a-3p	hsa-miR-520e	0.00240462
hsa-let-7a-3p	hsa-miR-520h	0.0024319
hsa-let-7a-3p	hsa-miR-522-3p	0.00184747
hsa-let-7a-3p	hsa-miR-524-5p	0.00167014
hsa-let-7a-3p	hsa-miR-532-3p	0.00133173
hsa-let-7a-3p	hsa-miR-532-5p	0.00124501
hsa-let-7a-3p	hsa-miR-542-3p	0.00179172
hsa-let-7a-3p	hsa-miR-542-5p	0.0018864
hsa-let-7a-3p	hsa-miR-548a-3p	0.00218851
hsa-let-7a-3p	hsa-miR-548b-3p	0.00115337
hsa-let-7a-3p	hsa-miR-548d-5p	0.00146453
hsa-let-7a-3p	hsa-miR-550a-3p	0.00172239
hsa-let-7a-3p	hsa-miR-550a-5p	0.000910405
hsa-let-7a-3p	hsa-miR-559	0.00223253
hsa-let-7a-3p	hsa-miR-562	0.00240747
hsa-let-7a-3p	hsa-miR-574-3p	0.00106208
hsa-let-7a-3p	hsa-miR-577	0.00103348
hsa-let-7a-3p	hsa-miR-590-3p	0.00294236
hsa-let-7a-3p	hsa-miR-590-5p	0.00309901
hsa-let-7a-3p	hsa-miR-598-3p	0.00140618
hsa-let-7a-3p	hsa-miR-605-5p	0.00217346
hsa-let-7a-3p	hsa-miR-608	0.00235761
hsa-let-7a-3p	hsa-miR-615-3p	0.00309408
hsa-let-7a-3p	hsa-miR-615-5p	0.00225885
hsa-let-7a-3p	hsa-miR-616-3p	0.00324537
hsa-let-7a-3p	hsa-miR-616-5p	0.00124574
hsa-let-7a-3p	hsa-miR-622	0.00184296
hsa-let-7a-3p	hsa-miR-625-5p	0.00199297
hsa-let-7a-3p	hsa-miR-628-3p	0.00179877
hsa-let-7a-3p	hsa-miR-629-3p	0.00236017
hsa-let-7a-3p	hsa-miR-629-5p	0.00248047
hsa-let-7a-3p	hsa-miR-630	0.00195134
hsa-let-7a-3p	hsa-miR-636	0.00186642
hsa-let-7a-3p	hsa-miR-642a-5p	0.00289418
hsa-let-7a-3p	hsa-miR-644a	0.00217239
hsa-let-7a-3p	hsa-miR-652-3p	0.00213977
hsa-let-7a-3p	hsa-miR-657	0.00274349
hsa-let-7a-3p	hsa-miR-661	0.00182147
hsa-let-7a-3p	hsa-miR-663a	0.0022603
hsa-let-7a-3p	hsa-miR-671-3p	0.0018398
hsa-let-7a-3p	hsa-miR-671-5p	0.00172707
hsa-let-7a-3p	hsa-miR-708-3p	0.00212297
hsa-let-7a-3p	hsa-miR-708-5p	0.00232355
hsa-let-7a-3p	hsa-miR-7-1-3p	0.00210866
hsa-let-7a-3p	hsa-miR-744-3p	0.00152649
hsa-let-7a-3p	hsa-miR-744-5p	0.00291243
hsa-let-7a-3p	hsa-miR-7-5p	0.00359593
hsa-let-7a-3p	hsa-miR-760	0.00271827
hsa-let-7a-3p	hsa-miR-765	0.00282219
hsa-let-7a-3p	hsa-miR-766-3p	0.00350535
hsa-let-7a-3p	hsa-miR-769-3p	0.0039253
hsa-let-7a-3p	hsa-miR-769-5p	0.00294757
hsa-let-7a-3p	hsa-miR-874-3p	0.002364
hsa-let-7a-3p	hsa-miR-885-5p	0.00279961
hsa-let-7a-3p	hsa-miR-92a-1-5p	0.00253516
hsa-let-7a-3p	hsa-miR-92a-3p	0.00432313
hsa-let-7a-3p	hsa-miR-92b-3p	0.00414358
hsa-let-7a-3p	hsa-miR-92b-5p	0.00336013
hsa-let-7a-3p	hsa-miR-93-3p	0.0032787
hsa-let-7a-3p	hsa-miR-935	0.00290991
hsa-let-7a-3p	hsa-miR-93-5p	0.00374299
hsa-let-7a-3p	hsa-miR-9-3p	0.0024278
hsa-let-7a-3p	hsa-miR-940	0.00136422
hsa-let-7a-3p	hsa-miR-9-5p	0.00314534
hsa-let-7a-3p	hsa-miR-96-5p	0.00278301
hsa-let-7a-3p	hsa-miR-98-5p	0.00355084
hsa-let-7a-3p	hsa-miR-99a-3p	0.00239362
hsa-let-7a-3p	hsa-miR-99a-5p	0.00259631
hsa-let-7a-3p	hsa-miR-99b-3p	0.0025986
hsa-let-7a-3p	hsa-miR-99b-5p	0.00205663
hsa-let-7a-5p	hsa-let-7a-3p	0.00110255
hsa-let-7a-5p	hsa-let-7a-5p	0
hsa-let-7a-5p	hsa-let-7b-3p	0.000893701
hsa-let-7a-5p	hsa-let-7b-5p	0.00318467
hsa-let-7a-5p	hsa-let-7c-5p	0.00268858
hsa-let-7a-5p	hsa-let-7d-5p	0.00224449
hsa-let-7a-5p	hsa-let-7e-3p	0.00169044
hsa-let-7a-5p	hsa-let-7e-5p	0.00285984
hsa-let-7a-5p	hsa-let-7f-1-3p	0.00134581
hsa-let-7a-5p	hsa-let-7f-2-3p	0.00204999
hsa-let-7a-5p	hsa-let-7f-5p	0.00265821
hsa-let-7a-5p	hsa-let-7g-3p	0.00138505
hsa-let-7a-5p	hsa-let-7g-5p	0.0024737
hsa-let-7a-5p	hsa-let-7i-5p	0.00146708
hsa-let-7a-5p	hsa-miR-1-3p	0.00233703
hsa-let-7a-5p	hsa-miR-100-5p	0.0028402
hsa-let-7a-5p	hsa-miR-101-3p	0.00272345
hsa-let-7a-5p	hsa-miR-101-5p	0.00158549
hsa-let-7a-5p	hsa-miR-103a-2-5p	0.00164401
hsa-let-7a-5p	hsa-miR-103a-3p	0.00227805
hsa-let-7a-5p	hsa-miR-106a-5p	0.00269608
hsa-let-7a-5p	hsa-miR-106b-3p	0.00138307
hsa-let-7a-5p	hsa-miR-106b-5p	0.00233526
hsa-let-7a-5p	hsa-miR-107	0.00257381
hsa-let-7a-5p	hsa-miR-10a-3p	0.00137544
hsa-let-7a-5p	hsa-miR-10a-5p	0.0024165
hsa-let-7a-5p	hsa-miR-10b-5p	0.00199132
hsa-let-7a-5p	hsa-miR-1180-3p	0.00328659
hsa-let-7a-5p	hsa-miR-1224-3p	0.00154949
hsa-let-7a-5p	hsa-miR-1224-5p	0.00136602
hsa-let-7a-5p	hsa-miR-1225-3p	0.00202754
hsa-let-7a-5p	hsa-miR-1225-5p	0.00204774
hsa-let-7a-5p	hsa-miR-122-5p	0.00188138
hsa-let-7a-5p	hsa-miR-1226-3p	0.00185776
hsa-let-7a-5p	hsa-miR-1226-5p	0.00126175
hsa-let-7a-5p	hsa-miR-1227-3p	0.00104968
hsa-let-7a-5p	hsa-miR-1228-3p	0.00130347
hsa-let-7a-5p	hsa-miR-1229-3p	0.00244611
hsa-let-7a-5p	hsa-miR-1236-3p	0.00163849
hsa-let-7a-5p	hsa-miR-1237-3p	0.00145382
hsa-let-7a-5p	hsa-miR-124-3p	0.00223716
hsa-let-7a-5p	hsa-miR-1247-5p	0.00139903
hsa-let-7a-5p	hsa-miR-1249-3p	0.0013152
hsa-let-7a-5p	hsa-miR-124a	0.00203091
hsa-let-7a-5p	hsa-miR-1250-5p	0.00211187
hsa-let-7a-5p	hsa-miR-1254	0.00105416
hsa-let-7a-5p	hsa-miR-1256	0.00130341
hsa-let-7a-5p	hsa-miR-125a-3p	0.00136532
hsa-let-7a-5p	hsa-miR-125a-5p	0.00194456
hsa-let-7a-5p	hsa-miR-125b-2-3p	0.000991059
hsa-let-7a-5p	hsa-miR-125b-5p	0.00290748
hsa-let-7a-5p	hsa-miR-1260a	0.00169596
hsa-let-7a-5p	hsa-miR-1260b	0.00257677
hsa-let-7a-5p	hsa-miR-126-3p	0.00234787
hsa-let-7a-5p	hsa-miR-126-5p	0.00132318
hsa-let-7a-5p	hsa-miR-1268a	0.00123154
hsa-let-7a-5p	hsa-miR-127-3p	0.00187946
hsa-let-7a-5p	hsa-miR-1276	0.00121635
hsa-let-7a-5p	hsa-miR-128-3p	0.00195052
hsa-let-7a-5p	hsa-miR-1285-3p	0.00186872
hsa-let-7a-5p	hsa-miR-129-2-3p	0.0013935
hsa-let-7a-5p	hsa-miR-1295a	0.001987
hsa-let-7a-5p	hsa-miR-129-5p	0.00181156
hsa-let-7a-5p	hsa-miR-1296-5p	0.00227209
hsa-let-7a-5p	hsa-miR-1301-3p	0.00233913
hsa-let-7a-5p	hsa-miR-1303	0.00240442
hsa-let-7a-5p	hsa-miR-130a-3p	0.00259307
hsa-let-7a-5p	hsa-miR-130b-3p	0.00241462
hsa-let-7a-5p	hsa-miR-130b-5p	0.00129709
hsa-let-7a-5p	hsa-miR-132-3p	0.00186275
hsa-let-7a-5p	hsa-miR-133a-3p	0.00168541
hsa-let-7a-5p	hsa-miR-133b	0.00189873
hsa-let-7a-5p	hsa-miR-134-5p	0.00135734
hsa-let-7a-5p	hsa-miR-135a-5p	0.00167292
hsa-let-7a-5p	hsa-miR-135b-5p	0.00134036
hsa-let-7a-5p	hsa-miR-136-5p	0.00193407
hsa-let-7a-5p	hsa-miR-137	0.00255978
hsa-let-7a-5p	hsa-miR-138-5p	0.00269762
hsa-let-7a-5p	hsa-miR-139-5p	0.00151897
hsa-let-7a-5p	hsa-miR-140-3p	0.00149798
hsa-let-7a-5p	hsa-miR-140-5p	0.00261381
hsa-let-7a-5p	hsa-miR-141-3p	0.0028754
hsa-let-7a-5p	hsa-miR-142-3p	0.00165135
hsa-let-7a-5p	hsa-miR-143-3p	0.00210186
hsa-let-7a-5p	hsa-miR-144-3p	0.00181589
hsa-let-7a-5p	hsa-miR-145-5p	0.00239513
hsa-let-7a-5p	hsa-miR-146a-5p	0.00248935
hsa-let-7a-5p	hsa-miR-146b-5p	0.00178249
hsa-let-7a-5p	hsa-miR-147a	0.00143003
hsa-let-7a-5p	hsa-miR-148a-3p	0.0015715
hsa-let-7a-5p	hsa-miR-148a-5p	0.00129983
hsa-let-7a-5p	hsa-miR-148b-3p	0.00180471
hsa-let-7a-5p	hsa-miR-148b-5p	0.001672
hsa-let-7a-5p	hsa-miR-149-3p	0.00221787
hsa-let-7a-5p	hsa-miR-149-5p	0.00333598
hsa-let-7a-5p	hsa-miR-150-5p	0.00257237
hsa-let-7a-5p	hsa-miR-151a-3p	0.00210398
hsa-let-7a-5p	hsa-miR-151a-5p	0.00222067
hsa-let-7a-5p	hsa-miR-152-3p	0.00170534
hsa-let-7a-5p	hsa-miR-153-3p	0.00191464
hsa-let-7a-5p	hsa-miR-155-5p	0.0027761
hsa-let-7a-5p	hsa-miR-15a-3p	0.00207121
hsa-let-7a-5p	hsa-miR-15a-5p	0.00273674
hsa-let-7a-5p	hsa-miR-15b-3p	0.0013096
hsa-let-7a-5p	hsa-miR-15b-5p	0.0025084
hsa-let-7a-5p	hsa-miR-16-1-3p	0.00160616
hsa-let-7a-5p	hsa-miR-16-2-3p	0.00157205
hsa-let-7a-5p	hsa-miR-16-5p	0.00304753
hsa-let-7a-5p	hsa-miR-17-3p	0.00186609
hsa-let-7a-5p	hsa-miR-17-5p	0.00333786
hsa-let-7a-5p	hsa-miR-181a-3p	0.00112888
hsa-let-7a-5p	hsa-miR-181a-5p	0.00250336
hsa-let-7a-5p	hsa-miR-181b-5p	0.00315691
hsa-let-7a-5p	hsa-miR-181c-5p	0.00214101
hsa-let-7a-5p	hsa-miR-181d-5p	0.00188588
hsa-let-7a-5p	hsa-miR-182-3p	0.00103998
hsa-let-7a-5p	hsa-miR-182-5p	0.00286711
hsa-let-7a-5p	hsa-miR-183-5p	0.00221666
hsa-let-7a-5p	hsa-miR-184	0.0012856
hsa-let-7a-5p	hsa-miR-185-3p	0.00128699
hsa-let-7a-5p	hsa-miR-185-5p	0.0026582
hsa-let-7a-5p	hsa-miR-186-3p	0.00102043
hsa-let-7a-5p	hsa-miR-186-5p	0.00338596
hsa-let-7a-5p	hsa-miR-187-3p	0.00154625
hsa-let-7a-5p	hsa-miR-188-5p	0.00212699
hsa-let-7a-5p	hsa-miR-18a-3p	0.00273752
hsa-let-7a-5p	hsa-miR-18a-5p	0.00285565
hsa-let-7a-5p	hsa-miR-18b-5p	0.00110285
hsa-let-7a-5p	hsa-miR-1909-3p	0.00112005
hsa-let-7a-5p	hsa-miR-1909-5p	0.000949872
hsa-let-7a-5p	hsa-miR-190a-5p	0.00165199
hsa-let-7a-5p	hsa-miR-191-3p	0.00138968
hsa-let-7a-5p	hsa-miR-1915-3p	0.000928925
hsa-let-7a-5p	hsa-miR-1915-5p	0.00163239
hsa-let-7a-5p	hsa-miR-191-5p	0.00218515
hsa-let-7a-5p	hsa-miR-192-5p	0.002767
hsa-let-7a-5p	hsa-miR-193a-3p	0.00194084
hsa-let-7a-5p	hsa-miR-193a-5p	0.00224043
hsa-let-7a-5p	hsa-miR-193b-3p	0.00283085
hsa-let-7a-5p	hsa-miR-193b-5p	0.00160348
hsa-let-7a-5p	hsa-miR-194-5p	0.00184326
hsa-let-7a-5p	hsa-miR-195-5p	0.00269429
hsa-let-7a-5p	hsa-miR-196a-5p	0.00253908
hsa-let-7a-5p	hsa-miR-196b-5p	0.00153017
hsa-let-7a-5p	hsa-miR-197-3p	0.00267257
hsa-let-7a-5p	hsa-miR-198	0.00243283
hsa-let-7a-5p	hsa-miR-199a-3p	0.00255903
hsa-let-7a-5p	hsa-miR-199a-5p	0.00267773
hsa-let-7a-5p	hsa-miR-199b-5p	0.00203174
hsa-let-7a-5p	hsa-miR-19a-3p	0.00240624
hsa-let-7a-5p	hsa-miR-19b-1-5p	0.00168372
hsa-let-7a-5p	hsa-miR-19b-3p	0.00202151
hsa-let-7a-5p	hsa-miR-200a-3p	0.00275455
hsa-let-7a-5p	hsa-miR-200b-3p	0.00280949
hsa-let-7a-5p	hsa-miR-200c-3p	0.00283171
hsa-let-7a-5p	hsa-miR-203a-3p	0.00212297
hsa-let-7a-5p	hsa-miR-204-5p	0.00252729
hsa-let-7a-5p	hsa-miR-205-5p	0.00255869
hsa-let-7a-5p	hsa-miR-206	0.0016795
hsa-let-7a-5p	hsa-miR-208a-3p	0.00182758
hsa-let-7a-5p	hsa-miR-20a-3p	0.00112259
hsa-let-7a-5p	hsa-miR-20a-5p	0.0027691
hsa-let-7a-5p	hsa-miR-20b-5p	0.00240954
hsa-let-7a-5p	hsa-miR-210-3p	0.00202895
hsa-let-7a-5p	hsa-miR-2110	0.00136133
hsa-let-7a-5p	hsa-miR-211-5p	0.00189622
hsa-let-7a-5p	hsa-miR-212-3p	0.00244978
hsa-let-7a-5p	hsa-miR-21-3p	0.00119974
hsa-let-7a-5p	hsa-miR-214-3p	0.00274799
hsa-let-7a-5p	hsa-miR-215-5p	0.00287032
hsa-let-7a-5p	hsa-miR-21-5p	0.00296637
hsa-let-7a-5p	hsa-miR-216a-5p	0.00207305
hsa-let-7a-5p	hsa-miR-217	0.00201201
hsa-let-7a-5p	hsa-miR-218-5p	0.00152122
hsa-let-7a-5p	hsa-miR-221-3p	0.00315901
hsa-let-7a-5p	hsa-miR-221-5p	0.00124205
hsa-let-7a-5p	hsa-miR-222-3p	0.00264242
hsa-let-7a-5p	hsa-miR-223-3p	0.00212084
hsa-let-7a-5p	hsa-miR-22-3p	0.00268303
hsa-let-7a-5p	hsa-miR-224-5p	0.00155874
hsa-let-7a-5p	hsa-miR-22-5p	0.00167925
hsa-let-7a-5p	hsa-miR-23a-3p	0.00208111
hsa-let-7a-5p	hsa-miR-23b-3p	0.00272536
hsa-let-7a-5p	hsa-miR-23b-5p	0.00123325
hsa-let-7a-5p	hsa-miR-24-3p	0.00297215
hsa-let-7a-5p	hsa-miR-25-3p	0.00287918
hsa-let-7a-5p	hsa-miR-25-5p	0.00116974
hsa-let-7a-5p	hsa-miR-26a-2-3p	0.00144147
hsa-let-7a-5p	hsa-miR-26a-5p	0.00275386
hsa-let-7a-5p	hsa-miR-26b-3p	0.00108552
hsa-let-7a-5p	hsa-miR-26b-5p	0.00220409
hsa-let-7a-5p	hsa-miR-27a-3p	0.00282934
hsa-let-7a-5p	hsa-miR-27b-3p	0.00233851
hsa-let-7a-5p	hsa-miR-27b-5p	0.00117962
hsa-let-7a-5p	hsa-miR-28-3p	0.00115858
hsa-let-7a-5p	hsa-miR-28-5p	0.00150625
hsa-let-7a-5p	hsa-miR-296-3p	0.0029315
hsa-let-7a-5p	hsa-miR-296-5p	0.0022901
hsa-let-7a-5p	hsa-miR-298	0.00162153
hsa-let-7a-5p	hsa-miR-299-5p	0.00171621
hsa-let-7a-5p	hsa-miR-29a-3p	0.00253426
hsa-let-7a-5p	hsa-miR-29b-2-5p	0.00108005
hsa-let-7a-5p	hsa-miR-29b-3p	0.00240962
hsa-let-7a-5p	hsa-miR-29c-3p	0.00217244
hsa-let-7a-5p	hsa-miR-29c-5p	0.00109062
hsa-let-7a-5p	hsa-miR-301a-3p	0.000859428
hsa-let-7a-5p	hsa-miR-301b-3p	0.00155138
hsa-let-7a-5p	hsa-miR-302a-3p	0.00230208
hsa-let-7a-5p	hsa-miR-302b-3p	0.0017959
hsa-let-7a-5p	hsa-miR-302c-3p	0.00222835
hsa-let-7a-5p	hsa-miR-302d-3p	0.00211622
hsa-let-7a-5p	hsa-miR-30a-3p	0.00220494
hsa-let-7a-5p	hsa-miR-30a-5p	0.00246106
hsa-let-7a-5p	hsa-miR-30b-3p	0.00164583
hsa-let-7a-5p	hsa-miR-30b-5p	0.00250023
hsa-let-7a-5p	hsa-miR-30c-1-3p	0.00108583
hsa-let-7a-5p	hsa-miR-30c-2-3p	0.000869955
hsa-let-7a-5p	hsa-miR-30c-5p	0.00289157
hsa-let-7a-5p	hsa-miR-30d-5p	0.00181635
hsa-let-7a-5p	hsa-miR-30e-3p	0.00175897
hsa-let-7a-5p	hsa-miR-30e-5p	0.00217623
hsa-let-7a-5p	hsa-miR-31-3p	0.00111986
hsa-let-7a-5p	hsa-miR-31-5p	0.00271991
hsa-let-7a-5p	hsa-miR-3176	0.00105643
hsa-let-7a-5p	hsa-miR-3181	0.00114913
hsa-let-7a-5p	hsa-miR-320a	0.00309146
hsa-let-7a-5p	hsa-miR-320b	0.00173134
hsa-let-7a-5p	hsa-miR-320c	0.00151031
hsa-let-7a-5p	hsa-miR-320d	0.00142388
hsa-let-7a-5p	hsa-miR-324-3p	0.00274822
hsa-let-7a-5p	hsa-miR-324-5p	0.00251035
hsa-let-7a-5p	hsa-miR-32-5p	0.00203342
hsa-let-7a-5p	hsa-miR-326	0.00180394
hsa-let-7a-5p	hsa-miR-328-3p	0.0026992
hsa-let-7a-5p	hsa-miR-330-3p	0.00214512
hsa-let-7a-5p	hsa-miR-330-5p	0.00164971
hsa-let-7a-5p	hsa-miR-331-3p	0.00313507
hsa-let-7a-5p	hsa-miR-331-5p	0.00133793
hsa-let-7a-5p	hsa-miR-335-5p	0.0015879
hsa-let-7a-5p	hsa-miR-337-3p	0.00139865
hsa-let-7a-5p	hsa-miR-338-3p	0.00140632
hsa-let-7a-5p	hsa-miR-339-3p	0.00129995
hsa-let-7a-5p	hsa-miR-339-5p	0.00186941
hsa-let-7a-5p	hsa-miR-33a-5p	0.00227902
hsa-let-7a-5p	hsa-miR-33b-5p	0.00163341
hsa-let-7a-5p	hsa-miR-340-3p	0.00161366
hsa-let-7a-5p	hsa-miR-340-5p	0.00250185
hsa-let-7a-5p	hsa-miR-342-3p	0.00275746
hsa-let-7a-5p	hsa-miR-342-5p	0.00184918
hsa-let-7a-5p	hsa-miR-345-5p	0.0013195
hsa-let-7a-5p	hsa-miR-346	0.00186667
hsa-let-7a-5p	hsa-miR-34a-5p	0.00284468
hsa-let-7a-5p	hsa-miR-34b-3p	0.0026535
hsa-let-7a-5p	hsa-miR-34b-5p	0.00238754
hsa-let-7a-5p	hsa-miR-34c-5p	0.00276531
hsa-let-7a-5p	hsa-miR-361-3p	0.00104834
hsa-let-7a-5p	hsa-miR-3615	0.00116642
hsa-let-7a-5p	hsa-miR-361-5p	0.00231569
hsa-let-7a-5p	hsa-miR-362-3p	0.00254891
hsa-let-7a-5p	hsa-miR-362-5p	0.00137548
hsa-let-7a-5p	hsa-miR-363-3p	0.0012662
hsa-let-7a-5p	hsa-miR-365a-3p	0.00206497
hsa-let-7a-5p	hsa-miR-365a-5p	0.00139631
hsa-let-7a-5p	hsa-miR-3687	0.00134318
hsa-let-7a-5p	hsa-miR-370-3p	0.00164227
hsa-let-7a-5p	hsa-miR-372-3p	0.00214169
hsa-let-7a-5p	hsa-miR-373-3p	0.00178451
hsa-let-7a-5p	hsa-miR-374a-5p	0.00183451
hsa-let-7a-5p	hsa-miR-374b-5p	0.00124486
hsa-let-7a-5p	hsa-miR-375	0.00191805
hsa-let-7a-5p	hsa-miR-376a-3p	0.00194274
hsa-let-7a-5p	hsa-miR-376a-5p	0.00133218
hsa-let-7a-5p	hsa-miR-376c-3p	0.00152388
hsa-let-7a-5p	hsa-miR-377-3p	0.00154447
hsa-let-7a-5p	hsa-miR-378a-3p	0.00287411
hsa-let-7a-5p	hsa-miR-378a-5p	0.00150051
hsa-let-7a-5p	hsa-miR-378c	0.00116784
hsa-let-7a-5p	hsa-miR-383-5p	0.00180291
hsa-let-7a-5p	hsa-miR-3909	0.00144912
hsa-let-7a-5p	hsa-miR-3943	0.00154001
hsa-let-7a-5p	hsa-miR-409-3p	0.00160982
hsa-let-7a-5p	hsa-miR-421	0.00201578
hsa-let-7a-5p	hsa-miR-422a	0.00140876
hsa-let-7a-5p	hsa-miR-423-3p	0.00288852
hsa-let-7a-5p	hsa-miR-423-5p	0.00272717
hsa-let-7a-5p	hsa-miR-424-3p	0.00191666
hsa-let-7a-5p	hsa-miR-424-5p	0.00289368
hsa-let-7a-5p	hsa-miR-425-3p	0.00221075
hsa-let-7a-5p	hsa-miR-425-5p	0.00221721
hsa-let-7a-5p	hsa-miR-429	0.00254024
hsa-let-7a-5p	hsa-miR-4326	0.00115592
hsa-let-7a-5p	hsa-miR-433-3p	0.00153603
hsa-let-7a-5p	hsa-miR-449a	0.0027251
hsa-let-7a-5p	hsa-miR-449b-5p	0.0024124
hsa-let-7a-5p	hsa-miR-449c-5p	0.00150056
hsa-let-7a-5p	hsa-miR-450a-5p	0.00156342
hsa-let-7a-5p	hsa-miR-451a	0.00181431
hsa-let-7a-5p	hsa-miR-454-3p	0.00134339
hsa-let-7a-5p	hsa-miR-454-5p	0.00115412
hsa-let-7a-5p	hsa-miR-455-3p	0.00266984
hsa-let-7a-5p	hsa-miR-455-5p	0.00153115
hsa-let-7a-5p	hsa-miR-483-3p	0.0016849
hsa-let-7a-5p	hsa-miR-484	0.00295279
hsa-let-7a-5p	hsa-miR-485-3p	0.00209161
hsa-let-7a-5p	hsa-miR-486-5p	0.00136961
hsa-let-7a-5p	hsa-miR-488-3p	0.00142777
hsa-let-7a-5p	hsa-miR-488-5p	0.00186983
hsa-let-7a-5p	hsa-miR-491-5p	0.00141376
hsa-let-7a-5p	hsa-miR-494-3p	0.00163924
hsa-let-7a-5p	hsa-miR-495-3p	0.00128705
hsa-let-7a-5p	hsa-miR-497-5p	0.00162694
hsa-let-7a-5p	hsa-miR-498	0.00194044
hsa-let-7a-5p	hsa-miR-499a-5p	0.00223197
hsa-let-7a-5p	hsa-miR-500a-3p	0.000949724
hsa-let-7a-5p	hsa-miR-500a-5p	0.0014348
hsa-let-7a-5p	hsa-miR-501-3p	0.00171438
hsa-let-7a-5p	hsa-miR-501-5p	0.00185346
hsa-let-7a-5p	hsa-miR-502-3p	0.001023
hsa-let-7a-5p	hsa-miR-503-5p	0.00269828
hsa-let-7a-5p	hsa-miR-504-5p	0.00164393
hsa-let-7a-5p	hsa-miR-505-3p	0.00248041
hsa-let-7a-5p	hsa-miR-505-5p	0.00241977
hsa-let-7a-5p	hsa-miR-509-3p	0.00128611
hsa-let-7a-5p	hsa-miR-510-5p	0.00139564
hsa-let-7a-5p	hsa-miR-516a-5p	0.00154643
hsa-let-7a-5p	hsa-miR-519a-3p	0.00187281
hsa-let-7a-5p	hsa-miR-519b-3p	0.00170639
hsa-let-7a-5p	hsa-miR-519c-3p	0.00161416
hsa-let-7a-5p	hsa-miR-519d-3p	0.00173174
hsa-let-7a-5p	hsa-miR-520a-3p	0.00151248
hsa-let-7a-5p	hsa-miR-520b	0.00194481
hsa-let-7a-5p	hsa-miR-520c-3p	0.00165302
hsa-let-7a-5p	hsa-miR-520e	0.001204
hsa-let-7a-5p	hsa-miR-520h	0.00163427
hsa-let-7a-5p	hsa-miR-522-3p	0.00181104
hsa-let-7a-5p	hsa-miR-524-5p	0.00173692
hsa-let-7a-5p	hsa-miR-532-3p	0.00138382
hsa-let-7a-5p	hsa-miR-532-5p	0.00148628
hsa-let-7a-5p	hsa-miR-542-3p	0.00168828
hsa-let-7a-5p	hsa-miR-542-5p	0.00171513
hsa-let-7a-5p	hsa-miR-548a-3p	0.00150288
hsa-let-7a-5p	hsa-miR-548b-3p	0.000727625
hsa-let-7a-5p	hsa-miR-548d-5p	0.00182122
hsa-let-7a-5p	hsa-miR-550a-3p	0.00152969
hsa-let-7a-5p	hsa-miR-550a-5p	0.00154713
hsa-let-7a-5p	hsa-miR-559	0.00150188
hsa-let-7a-5p	hsa-miR-562	0.00175748
hsa-let-7a-5p	hsa-miR-574-3p	0.000899803
hsa-let-7a-5p	hsa-miR-577	0.00139212
hsa-let-7a-5p	hsa-miR-590-3p	0.00231274
hsa-let-7a-5p	hsa-miR-590-5p	0.00155606
hsa-let-7a-5p	hsa-miR-598-3p	0.0015586
hsa-let-7a-5p	hsa-miR-605-5p	0.00192377
hsa-let-7a-5p	hsa-miR-608	0.00191036
hsa-let-7a-5p	hsa-miR-615-3p	0.00320459
hsa-let-7a-5p	hsa-miR-615-5p	0.00199849
hsa-let-7a-5p	hsa-miR-616-3p	0.00130805
hsa-let-7a-5p	hsa-miR-616-5p	0.000879586
hsa-let-7a-5p	hsa-miR-622	0.00212782
hsa-let-7a-5p	hsa-miR-625-5p	0.00195188
hsa-let-7a-5p	hsa-miR-628-3p	0.00127682
hsa-let-7a-5p	hsa-miR-629-3p	0.00141192
hsa-let-7a-5p	hsa-miR-629-5p	0.00132815
hsa-let-7a-5p	hsa-miR-630	0.00148964
hsa-let-7a-5p	hsa-miR-636	0.0014826
hsa-let-7a-5p	hsa-miR-642a-5p	0.00119381
hsa-let-7a-5p	hsa-miR-644a	0.00156953
hsa-let-7a-5p	hsa-miR-652-3p	0.0028503
hsa-let-7a-5p	hsa-miR-657	0.00160997
hsa-let-7a-5p	hsa-miR-661	0.00124631
hsa-let-7a-5p	hsa-miR-663a	0.00151799
hsa-let-7a-5p	hsa-miR-671-3p	0.00114561
hsa-let-7a-5p	hsa-miR-671-5p	0.00207313
hsa-let-7a-5p	hsa-miR-708-3p	0.00168403
hsa-let-7a-5p	hsa-miR-708-5p	0.00170336
hsa-let-7a-5p	hsa-miR-7-1-3p	0.00100989
hsa-let-7a-5p	hsa-miR-744-3p	0.00127843
hsa-let-7a-5p	hsa-miR-744-5p	0.00288543
hsa-let-7a-5p	hsa-miR-7-5p	0.00193728
hsa-let-7a-5p	hsa-miR-760	0.00205854
hsa-let-7a-5p	hsa-miR-765	0.00207374
hsa-let-7a-5p	hsa-miR-766-3p	0.00245242
hsa-let-7a-5p	hsa-miR-769-3p	0.00250482
hsa-let-7a-5p	hsa-miR-769-5p	0.00212545
hsa-let-7a-5p	hsa-miR-874-3p	0.00168727
hsa-let-7a-5p	hsa-miR-885-5p	0.00192526
hsa-let-7a-5p	hsa-miR-92a-1-5p	0.00190397
hsa-let-7a-5p	hsa-miR-92a-3p	0.00326063
hsa-let-7a-5p	hsa-miR-92b-3p	0.00275941
hsa-let-7a-5p	hsa-miR-92b-5p	0.00130237
hsa-let-7a-5p	hsa-miR-93-3p	0.00259942
hsa-let-7a-5p	hsa-miR-935	0.00239655
hsa-let-7a-5p	hsa-miR-93-5p	0.00334745
hsa-let-7a-5p	hsa-miR-9-3p	0.00114404
hsa-let-7a-5p	hsa-miR-940	0.00135138
hsa-let-7a-5p	hsa-miR-9-5p	0.00233553
hsa-let-7a-5p	hsa-miR-96-5p	0.00230488
hsa-let-7a-5p	hsa-miR-98-5p	0.00277771
hsa-let-7a-5p	hsa-miR-99a-3p	0.00100699
hsa-let-7a-5p	hsa-miR-99a-5p	0.00258335
hsa-let-7a-5p	hsa-miR-99b-3p	0.00155506
hsa-let-7a-5p	hsa-miR-99b-5p	0.00203338
hsa-let-7b-3p	hsa-let-7a-3p	0.00198085
hsa-let-7b-3p	hsa-let-7a-5p	0.00182524
hsa-let-7b-3p	hsa-let-7b-3p	0
hsa-let-7b-3p	hsa-let-7b-5p	0.0014277
hsa-let-7b-3p	hsa-let-7c-5p	0.00248799
hsa-let-7b-3p	hsa-let-7d-5p	0.00248745
hsa-let-7b-3p	hsa-let-7e-3p	0.00142836
hsa-let-7b-3p	hsa-let-7e-5p	0.00165829
hsa-let-7b-3p	hsa-let-7f-1-3p	0.00180791
hsa-let-7b-3p	hsa-let-7f-2-3p	0.00105882
hsa-let-7b-3p	hsa-let-7f-5p	0.00176076
hsa-let-7b-3p	hsa-let-7g-3p	0.00223395
hsa-let-7b-3p	hsa-let-7g-5p	0.00127826
hsa-let-7b-3p	hsa-let-7i-5p	0.00143793
hsa-let-7b-3p	hsa-miR-1-3p	0.0024036
hsa-let-7b-3p	hsa-miR-100-5p	0.00243143
hsa-let-7b-3p	hsa-miR-101-3p	0.00310018
hsa-let-7b-3p	hsa-miR-101-5p	0.00293979
hsa-let-7b-3p	hsa-miR-103a-2-5p	0.000749489
hsa-let-7b-3p	hsa-miR-103a-3p	0.00212566
hsa-let-7b-3p	hsa-miR-106a-5p	0.00242726
hsa-let-7b-3p	hsa-miR-106b-3p	0.00131135
hsa-let-7b-3p	hsa-miR-106b-5p	0.0021883
hsa-let-7b-3p	hsa-miR-107	0.00288138
hsa-let-7b-3p	hsa-miR-10a-3p	0.00164327
hsa-let-7b-3p	hsa-miR-10a-5p	0.00244004
hsa-let-7b-3p	hsa-miR-10b-5p	0.0026725
hsa-let-7b-3p	hsa-miR-1180-3p	0.0022888
hsa-let-7b-3p	hsa-miR-1224-3p	0.00196361
hsa-let-7b-3p	hsa-miR-1224-5p	0.000982841
hsa-let-7b-3p	hsa-miR-1225-3p	0.000845175
hsa-let-7b-3p	hsa-miR-1225-5p	0.00166324
hsa-let-7b-3p	hsa-miR-122-5p	0.0017681
hsa-let-7b-3p	hsa-miR-1226-3p	0.00312553
hsa-let-7b-3p	hsa-miR-1226-5p	0.00215754
hsa-let-7b-3p	hsa-miR-1227-3p	0.00116928
hsa-let-7b-3p	hsa-miR-1228-3p	0.0012859
hsa-let-7b-3p	hsa-miR-1229-3p	0.0010356
hsa-let-7b-3p	hsa-miR-1236-3p	0.00246843
hsa-let-7b-3p	hsa-miR-1237-3p	0.00217961
hsa-let-7b-3p	hsa-miR-124-3p	0.00238247
hsa-let-7b-3p	hsa-miR-1247-5p	0.00156229
hsa-let-7b-3p	hsa-miR-1249-3p	0.00166745
hsa-let-7b-3p	hsa-miR-124a	0.00216489
hsa-let-7b-3p	hsa-miR-1250-5p	0.00176417
hsa-let-7b-3p	hsa-miR-1254	0.00206559
hsa-let-7b-3p	hsa-miR-1256	0.00156133
hsa-let-7b-3p	hsa-miR-125a-3p	0.000643423
hsa-let-7b-3p	hsa-miR-125a-5p	0.00145917
hsa-let-7b-3p	hsa-miR-125b-2-3p	0.00154606
hsa-let-7b-3p	hsa-miR-125b-5p	0.00218955
hsa-let-7b-3p	hsa-miR-1260a	0.00185482
hsa-let-7b-3p	hsa-miR-1260b	0.00209664
hsa-let-7b-3p	hsa-miR-126-3p	0.00310732
hsa-let-7b-3p	hsa-miR-126-5p	0.00116601
hsa-let-7b-3p	hsa-miR-1268a	0.000653317
hsa-let-7b-3p	hsa-miR-127-3p	0.00172091
hsa-let-7b-3p	hsa-miR-1276	0.000805803
hsa-let-7b-3p	hsa-miR-128-3p	0.00228021
hsa-let-7b-3p	hsa-miR-1285-3p	0.00258246
hsa-let-7b-3p	hsa-miR-129-2-3p	0.00235397
hsa-let-7b-3p	hsa-miR-1295a	0.00198856
hsa-let-7b-3p	hsa-miR-129-5p	0.00212707
hsa-let-7b-3p	hsa-miR-1296-5p	0.00140641
hsa-let-7b-3p	hsa-miR-1301-3p	0.00222362
hsa-let-7b-3p	hsa-miR-1303	0.00245918
hsa-let-7b-3p	hsa-miR-130a-3p	0.00328876
hsa-let-7b-3p	hsa-miR-130b-3p	0.00194166
hsa-let-7b-3p	hsa-miR-130b-5p	0.00179076
hsa-let-7b-3p	hsa-miR-132-3p	0.00201584
hsa-let-7b-3p	hsa-miR-133a-3p	0.00240005
hsa-let-7b-3p	hsa-miR-133b	0.0023082
hsa-let-7b-3p	hsa-miR-134-5p	0.00169815
hsa-let-7b-3p	hsa-miR-135a-5p	0.00192699
hsa-let-7b-3p	hsa-miR-135b-5p	0.00200153
hsa-let-7b-3p	hsa-miR-136-5p	0.00211626
hsa-let-7b-3p	hsa-miR-137	0.00202518
hsa-let-7b-3p	hsa-miR-138-5p	0.00277753
hsa-let-7b-3p	hsa-miR-139-5p	0.0022183
hsa-let-7b-3p	hsa-miR-140-3p	0.00120453
hsa-let-7b-3p	hsa-miR-140-5p	0.00275314
hsa-let-7b-3p	hsa-miR-141-3p	0.00255593
hsa-let-7b-3p	hsa-miR-142-3p	0.000778665
hsa-let-7b-3p	hsa-miR-143-3p	0.00277087
hsa-let-7b-3p	hsa-miR-144-3p	0.00214807
hsa-let-7b-3p	hsa-miR-145-5p	0.00273144
hsa-let-7b-3p	hsa-miR-146a-5p	0.00188243
hsa-let-7b-3p	hsa-miR-146b-5p	0.00183286
hsa-let-7b-3p	hsa-miR-147a	0.0021091
hsa-let-7b-3p	hsa-miR-148a-3p	0.00151334
hsa-let-7b-3p	hsa-miR-148a-5p	0.00135826
hsa-let-7b-3p	hsa-miR-148b-3p	0.00220135
hsa-let-7b-3p	hsa-miR-148b-5p	0.0012104
hsa-let-7b-3p	hsa-miR-149-3p	0.00180895
hsa-let-7b-3p	hsa-miR-149-5p	0.00216359
hsa-let-7b-3p	hsa-miR-150-5p	0.00316007
hsa-let-7b-3p	hsa-miR-151a-3p	0.00105231
hsa-let-7b-3p	hsa-miR-151a-5p	0.0013147
hsa-let-7b-3p	hsa-miR-152-3p	0.00212629
hsa-let-7b-3p	hsa-miR-153-3p	0.00202158
hsa-let-7b-3p	hsa-miR-155-5p	0.00236
hsa-let-7b-3p	hsa-miR-15a-3p	0.00261268
hsa-let-7b-3p	hsa-miR-15a-5p	0.00252313
hsa-let-7b-3p	hsa-miR-15b-3p	0.00259276
hsa-let-7b-3p	hsa-miR-15b-5p	0.00126757
hsa-let-7b-3p	hsa-miR-16-1-3p	0.00236051
hsa-let-7b-3p	hsa-miR-16-2-3p	0.00201391
hsa-let-7b-3p	hsa-miR-16-5p	0.00151016
hsa-let-7b-3p	hsa-miR-17-3p	0.0018182
hsa-let-7b-3p	hsa-miR-17-5p	0.00286505
hsa-let-7b-3p	hsa-miR-181a-3p	0.00383236
hsa-let-7b-3p	hsa-miR-181a-5p	0.00257753
hsa-let-7b-3p	hsa-miR-181b-5p	0.00250595
hsa-let-7b-3p	hsa-miR-181c-5p	0.00306092
hsa-let-7b-3p	hsa-miR-181d-5p	0.001702
hsa-let-7b-3p	hsa-miR-182-3p	0.00145482
hsa-let-7b-3p	hsa-miR-182-5p	0.00184879
hsa-let-7b-3p	hsa-miR-183-5p	0.00311146
hsa-let-7b-3p	hsa-miR-184	0.00224615
hsa-let-7b-3p	hsa-miR-185-3p	0.00105124
hsa-let-7b-3p	hsa-miR-185-5p	0.00163768
hsa-let-7b-3p	hsa-miR-186-3p	0.00175978
hsa-let-7b-3p	hsa-miR-186-5p	0.00174852
hsa-let-7b-3p	hsa-miR-187-3p	0.00185718
hsa-let-7b-3p	hsa-miR-188-5p	0.00162298
hsa-let-7b-3p	hsa-miR-18a-3p	0.00195229
hsa-let-7b-3p	hsa-miR-18a-5p	0.00294373
hsa-let-7b-3p	hsa-miR-18b-5p	0.00214741
hsa-let-7b-3p	hsa-miR-1909-3p	0.00141
hsa-let-7b-3p	hsa-miR-1909-5p	0.000681994
hsa-let-7b-3p	hsa-miR-190a-5p	0.00161385
hsa-let-7b-3p	hsa-miR-191-3p	0.000704318
hsa-let-7b-3p	hsa-miR-1915-3p	0.000813498
hsa-let-7b-3p	hsa-miR-1915-5p	0.00101971
hsa-let-7b-3p	hsa-miR-191-5p	0.00131136
hsa-let-7b-3p	hsa-miR-192-5p	0.00202764
hsa-let-7b-3p	hsa-miR-193a-3p	0.00191917
hsa-let-7b-3p	hsa-miR-193a-5p	0.00190893
hsa-let-7b-3p	hsa-miR-193b-3p	0.00140188
hsa-let-7b-3p	hsa-miR-193b-5p	0.00350885
hsa-let-7b-3p	hsa-miR-194-5p	0.00209376
hsa-let-7b-3p	hsa-miR-195-5p	0.00205136
hsa-let-7b-3p	hsa-miR-196a-5p	0.00271532
hsa-let-7b-3p	hsa-miR-196b-5p	0.00241689
hsa-let-7b-3p	hsa-miR-197-3p	0.00186297
hsa-let-7b-3p	hsa-miR-198	0.00194254
hsa-let-7b-3p	hsa-miR-199a-3p	0.00276267
hsa-let-7b-3p	hsa-miR-199a-5p	0.00279612
hsa-let-7b-3p	hsa-miR-199b-5p	0.00252519
hsa-let-7b-3p	hsa-miR-19a-3p	0.00226109
hsa-let-7b-3p	hsa-miR-19b-1-5p	0.00280617
hsa-let-7b-3p	hsa-miR-19b-3p	0.00144604
hsa-let-7b-3p	hsa-miR-200a-3p	0.00341321
hsa-let-7b-3p	hsa-miR-200b-3p	0.00342427
hsa-let-7b-3p	hsa-miR-200c-3p	0.00326552
hsa-let-7b-3p	hsa-miR-203a-3p	0.00260544
hsa-let-7b-3p	hsa-miR-204-5p	0.00266933
hsa-let-7b-3p	hsa-miR-205-5p	0.00244799
hsa-let-7b-3p	hsa-miR-206	0.00252741
hsa-let-7b-3p	hsa-miR-208a-3p	0.00108048
hsa-let-7b-3p	hsa-miR-20a-3p	0.00151214
hsa-let-7b-3p	hsa-miR-20a-5p	0.00168934
hsa-let-7b-3p	hsa-miR-20b-5p	0.00310078
hsa-let-7b-3p	hsa-miR-210-3p	0.00236243
hsa-let-7b-3p	hsa-miR-2110	0.00246978
hsa-let-7b-3p	hsa-miR-211-5p	0.00136168
hsa-let-7b-3p	hsa-miR-212-3p	0.00211149
hsa-let-7b-3p	hsa-miR-21-3p	0.00122509
hsa-let-7b-3p	hsa-miR-214-3p	0.00282346
hsa-let-7b-3p	hsa-miR-215-5p	0.00220175
hsa-let-7b-3p	hsa-miR-21-5p	0.00325297
hsa-let-7b-3p	hsa-miR-216a-5p	0.0031392
hsa-let-7b-3p	hsa-miR-217	0.00232844
hsa-let-7b-3p	hsa-miR-218-5p	0.00218456
hsa-let-7b-3p	hsa-miR-221-3p	0.002236
hsa-let-7b-3p	hsa-miR-221-5p	0.00252496
hsa-let-7b-3p	hsa-miR-222-3p	0.00134412
hsa-let-7b-3p	hsa-miR-223-3p	0.0030426
hsa-let-7b-3p	hsa-miR-22-3p	0.00227763
hsa-let-7b-3p	hsa-miR-224-5p	0.00305895
hsa-let-7b-3p	hsa-miR-22-5p	0.0014208
hsa-let-7b-3p	hsa-miR-23a-3p	0.00147951
hsa-let-7b-3p	hsa-miR-23b-3p	0.00231268
hsa-let-7b-3p	hsa-miR-23b-5p	0.0017384
hsa-let-7b-3p	hsa-miR-24-3p	0.00146582
hsa-let-7b-3p	hsa-miR-25-3p	0.00225779
hsa-let-7b-3p	hsa-miR-25-5p	0.00241781
hsa-let-7b-3p	hsa-miR-26a-2-3p	0.00119
hsa-let-7b-3p	hsa-miR-26a-5p	0.00227924
hsa-let-7b-3p	hsa-miR-26b-3p	0.00213656
hsa-let-7b-3p	hsa-miR-26b-5p	0.00151806
hsa-let-7b-3p	hsa-miR-27a-3p	0.00318406
hsa-let-7b-3p	hsa-miR-27b-3p	0.00237538
hsa-let-7b-3p	hsa-miR-27b-5p	0.00220939
hsa-let-7b-3p	hsa-miR-28-3p	0.00102392
hsa-let-7b-3p	hsa-miR-28-5p	0.000811606
hsa-let-7b-3p	hsa-miR-296-3p	0.00153646
hsa-let-7b-3p	hsa-miR-296-5p	0.00274734
hsa-let-7b-3p	hsa-miR-298	0.00163062
hsa-let-7b-3p	hsa-miR-299-5p	0.00206619
hsa-let-7b-3p	hsa-miR-29a-3p	0.00230226
hsa-let-7b-3p	hsa-miR-29b-2-5p	0.00130018
hsa-let-7b-3p	hsa-miR-29b-3p	0.0023255
hsa-let-7b-3p	hsa-miR-29c-3p	0.00270184
hsa-let-7b-3p	hsa-miR-29c-5p	0.00110614
hsa-let-7b-3p	hsa-miR-301a-3p	0.0021563
hsa-let-7b-3p	hsa-miR-301b-3p	0.00155478
hsa-let-7b-3p	hsa-miR-302a-3p	0.00179698
hsa-let-7b-3p	hsa-miR-302b-3p	0.00258195
hsa-let-7b-3p	hsa-miR-302c-3p	0.0020324
hsa-let-7b-3p	hsa-miR-302d-3p	0.00189683
hsa-let-7b-3p	hsa-miR-30a-3p	0.00212432
hsa-let-7b-3p	hsa-miR-30a-5p	0.00216586
hsa-let-7b-3p	hsa-miR-30b-3p	0.00211508
hsa-let-7b-3p	hsa-miR-30b-5p	0.00157034
hsa-let-7b-3p	hsa-miR-30c-1-3p	0.00185122
hsa-let-7b-3p	hsa-miR-30c-2-3p	0.000897483
hsa-let-7b-3p	hsa-miR-30c-5p	0.001649
hsa-let-7b-3p	hsa-miR-30d-5p	0.00311145
hsa-let-7b-3p	hsa-miR-30e-3p	0.00214779
hsa-let-7b-3p	hsa-miR-30e-5p	0.00128301
hsa-let-7b-3p	hsa-miR-31-3p	0.00179811
hsa-let-7b-3p	hsa-miR-31-5p	0.00249131
hsa-let-7b-3p	hsa-miR-3176	0.00185527
hsa-let-7b-3p	hsa-miR-3181	0.00116617
hsa-let-7b-3p	hsa-miR-320a	0.00167879
hsa-let-7b-3p	hsa-miR-320b	0.0018384
hsa-let-7b-3p	hsa-miR-320c	0.00272943
hsa-let-7b-3p	hsa-miR-320d	0.00119384
hsa-let-7b-3p	hsa-miR-324-3p	0.00241902
hsa-let-7b-3p	hsa-miR-324-5p	0.00213605
hsa-let-7b-3p	hsa-miR-32-5p	0.00230349
hsa-let-7b-3p	hsa-miR-326	0.00211897
hsa-let-7b-3p	hsa-miR-328-3p	0.00170411
hsa-let-7b-3p	hsa-miR-330-3p	0.00282316
hsa-let-7b-3p	hsa-miR-330-5p	0.00189594
hsa-let-7b-3p	hsa-miR-331-3p	0.00198918
hsa-let-7b-3p	hsa-miR-331-5p	0.00073192
hsa-let-7b-3p	hsa-miR-335-5p	0.00316975
hsa-let-7b-3p	hsa-miR-337-3p	0.00150346
hsa-let-7b-3p	hsa-miR-338-3p	0.00212693
hsa-let-7b-3p	hsa-miR-339-3p	0.000643174
hsa-let-7b-3p	hsa-miR-339-5p	0.00163547
hsa-let-7b-3p	hsa-miR-33a-5p	0.00213982
hsa-let-7b-3p	hsa-miR-33b-5p	0.00177196
hsa-let-7b-3p	hsa-miR-340-3p	0.00153625
hsa-let-7b-3p	hsa-miR-340-5p	0.00222148
hsa-let-7b-3p	hsa-miR-342-3p	0.00215182
hsa-let-7b-3p	hsa-miR-342-5p	0.00218092
hsa-let-7b-3p	hsa-miR-345-5p	0.00203459
hsa-let-7b-3p	hsa-miR-346	0.00131836
hsa-let-7b-3p	hsa-miR-34a-5p	0.00269294
hsa-let-7b-3p	hsa-miR-34b-3p	0.00344925
hsa-let-7b-3p	hsa-miR-34b-5p	0.00300671
hsa-let-7b-3p	hsa-miR-34c-5p	0.00319768
hsa-let-7b-3p	hsa-miR-361-3p	0.00163757
hsa-let-7b-3p	hsa-miR-3615	0.0018516
hsa-let-7b-3p	hsa-miR-361-5p	0.000800274
hsa-let-7b-3p	hsa-miR-362-3p	0.00132195
hsa-let-7b-3p	hsa-miR-362-5p	0.00120282
hsa-let-7b-3p	hsa-miR-363-3p	0.0023686
hsa-let-7b-3p	hsa-miR-365a-3p	0.00188541
hsa-let-7b-3p	hsa-miR-365a-5p	0.000745097
hsa-let-7b-3p	hsa-miR-3687	0.00201918
hsa-let-7b-3p	hsa-miR-370-3p	0.00188534
hsa-let-7b-3p	hsa-miR-372-3p	0.00179479
hsa-let-7b-3p	hsa-miR-373-3p	0.00165461
hsa-let-7b-3p	hsa-miR-374a-5p	0.00196547
hsa-let-7b-3p	hsa-miR-374b-5p	0.00160626
hsa-let-7b-3p	hsa-miR-375	0.00242225
hsa-let-7b-3p	hsa-miR-376a-3p	0.00195955
hsa-let-7b-3p	hsa-miR-376a-5p	0.00092308
hsa-let-7b-3p	hsa-miR-376c-3p	0.00140141
hsa-let-7b-3p	hsa-miR-377-3p	0.00156758
hsa-let-7b-3p	hsa-miR-378a-3p	0.00175487
hsa-let-7b-3p	hsa-miR-378a-5p	0.00173975
hsa-let-7b-3p	hsa-miR-378c	0.00152206
hsa-let-7b-3p	hsa-miR-383-5p	0.00188548
hsa-let-7b-3p	hsa-miR-3909	0.00115617
hsa-let-7b-3p	hsa-miR-3943	0.00107853
hsa-let-7b-3p	hsa-miR-409-3p	0.00150906
hsa-let-7b-3p	hsa-miR-421	0.00142182
hsa-let-7b-3p	hsa-miR-422a	0.00202929
hsa-let-7b-3p	hsa-miR-423-3p	0.00146702
hsa-let-7b-3p	hsa-miR-423-5p	0.00236632
hsa-let-7b-3p	hsa-miR-424-3p	0.000845175
hsa-let-7b-3p	hsa-miR-424-5p	0.00294209
hsa-let-7b-3p	hsa-miR-425-3p	0.00178127
hsa-let-7b-3p	hsa-miR-425-5p	0.00235264
hsa-let-7b-3p	hsa-miR-429	0.00323512
hsa-let-7b-3p	hsa-miR-4326	0.00157424
hsa-let-7b-3p	hsa-miR-433-3p	0.00193784
hsa-let-7b-3p	hsa-miR-449a	0.00237161
hsa-let-7b-3p	hsa-miR-449b-5p	0.00247435
hsa-let-7b-3p	hsa-miR-449c-5p	0.0022339
hsa-let-7b-3p	hsa-miR-450a-5p	0.00123255
hsa-let-7b-3p	hsa-miR-451a	0.00215595
hsa-let-7b-3p	hsa-miR-454-3p	0.00191493
hsa-let-7b-3p	hsa-miR-454-5p	0.00176573
hsa-let-7b-3p	hsa-miR-455-3p	0.0015833
hsa-let-7b-3p	hsa-miR-455-5p	0.00190002
hsa-let-7b-3p	hsa-miR-483-3p	0.00181985
hsa-let-7b-3p	hsa-miR-484	0.00225529
hsa-let-7b-3p	hsa-miR-485-3p	0.00206334
hsa-let-7b-3p	hsa-miR-486-5p	0.00313614
hsa-let-7b-3p	hsa-miR-488-3p	0.00108851
hsa-let-7b-3p	hsa-miR-488-5p	0.00238736
hsa-let-7b-3p	hsa-miR-491-5p	0.000928108
hsa-let-7b-3p	hsa-miR-494-3p	0.0019671
hsa-let-7b-3p	hsa-miR-495-3p	0.00162524
hsa-let-7b-3p	hsa-miR-497-5p	0.00169487
hsa-let-7b-3p	hsa-miR-498	0.00144268
hsa-let-7b-3p	hsa-miR-499a-5p	0.00173806
hsa-let-7b-3p	hsa-miR-500a-3p	0.00123766
hsa-let-7b-3p	hsa-miR-500a-5p	0.00127269
hsa-let-7b-3p	hsa-miR-501-3p	0.000853
hsa-let-7b-3p	hsa-miR-501-5p	0.00187231
hsa-let-7b-3p	hsa-miR-502-3p	0.00159562
hsa-let-7b-3p	hsa-miR-503-5p	0.00181383
hsa-let-7b-3p	hsa-miR-504-5p	0.00242143
hsa-let-7b-3p	hsa-miR-505-3p	0.00153025
hsa-let-7b-3p	hsa-miR-505-5p	0.00209404
hsa-let-7b-3p	hsa-miR-509-3p	0.00287374
hsa-let-7b-3p	hsa-miR-510-5p	0.0018109
hsa-let-7b-3p	hsa-miR-516a-5p	0.000733344
hsa-let-7b-3p	hsa-miR-519a-3p	0.00151272
hsa-let-7b-3p	hsa-miR-519b-3p	0.00154929
hsa-let-7b-3p	hsa-miR-519c-3p	0.00157832
hsa-let-7b-3p	hsa-miR-519d-3p	0.00171418
hsa-let-7b-3p	hsa-miR-520a-3p	0.00218843
hsa-let-7b-3p	hsa-miR-520b	0.00184887
hsa-let-7b-3p	hsa-miR-520c-3p	0.00185179
hsa-let-7b-3p	hsa-miR-520e	0.000889848
hsa-let-7b-3p	hsa-miR-520h	0.00206841
hsa-let-7b-3p	hsa-miR-522-3p	0.00220742
hsa-let-7b-3p	hsa-miR-524-5p	0.00248497
hsa-let-7b-3p	hsa-miR-532-3p	0.0016809
hsa-let-7b-3p	hsa-miR-532-5p	0.00163982
hsa-let-7b-3p	hsa-miR-542-3p	0.00170226
hsa-let-7b-3p	hsa-miR-542-5p	0.00150099
hsa-let-7b-3p	hsa-miR-548a-3p	0.00131892
hsa-let-7b-3p	hsa-miR-548b-3p	0.00108221
hsa-let-7b-3p	hsa-miR-548d-5p	0.00101442
hsa-let-7b-3p	hsa-miR-550a-3p	0.00135838
hsa-let-7b-3p	hsa-miR-550a-5p	0.00163076
hsa-let-7b-3p	hsa-miR-559	0.00157744
hsa-let-7b-3p	hsa-miR-562	0.00220342
hsa-let-7b-3p	hsa-miR-574-3p	0.000941175
hsa-let-7b-3p	hsa-miR-577	0.00146285
hsa-let-7b-3p	hsa-miR-590-3p	0.00137421
hsa-let-7b-3p	hsa-miR-590-5p	0.00289909
hsa-let-7b-3p	hsa-miR-598-3p	0.000928403
hsa-let-7b-3p	hsa-miR-605-5p	0.00141945
hsa-let-7b-3p	hsa-miR-608	0.00215031
hsa-let-7b-3p	hsa-miR-615-3p	0.00159573
hsa-let-7b-3p	hsa-miR-615-5p	0.00153557
hsa-let-7b-3p	hsa-miR-616-3p	0.0024287
hsa-let-7b-3p	hsa-miR-616-5p	0.00108099
hsa-let-7b-3p	hsa-miR-622	0.000915136
hsa-let-7b-3p	hsa-miR-625-5p	0.00161617
hsa-let-7b-3p	hsa-miR-628-3p	0.00223276
hsa-let-7b-3p	hsa-miR-629-3p	0.0008971
hsa-let-7b-3p	hsa-miR-629-5p	0.00178848
hsa-let-7b-3p	hsa-miR-630	0.00170483
hsa-let-7b-3p	hsa-miR-636	0.00185213
hsa-let-7b-3p	hsa-miR-642a-5p	0.0017032
hsa-let-7b-3p	hsa-miR-644a	0.00184997
hsa-let-7b-3p	hsa-miR-652-3p	0.00169875
hsa-let-7b-3p	hsa-miR-657	0.00222313
hsa-let-7b-3p	hsa-miR-661	0.00137365
hsa-let-7b-3p	hsa-miR-663a	0.00195557
hsa-let-7b-3p	hsa-miR-671-3p	0.00101959
hsa-let-7b-3p	hsa-miR-671-5p	0.000772889
hsa-let-7b-3p	hsa-miR-708-3p	0.000845175
hsa-let-7b-3p	hsa-miR-708-5p	0.00158934
hsa-let-7b-3p	hsa-miR-7-1-3p	0.00167992
hsa-let-7b-3p	hsa-miR-744-3p	0.00186063
hsa-let-7b-3p	hsa-miR-744-5p	0.0018957
hsa-let-7b-3p	hsa-miR-7-5p	0.00245567
hsa-let-7b-3p	hsa-miR-760	0.00217215
hsa-let-7b-3p	hsa-miR-765	0.00228051
hsa-let-7b-3p	hsa-miR-766-3p	0.00246463
hsa-let-7b-3p	hsa-miR-769-3p	0.00220443
hsa-let-7b-3p	hsa-miR-769-5p	0.00151574
hsa-let-7b-3p	hsa-miR-874-3p	0.00173861
hsa-let-7b-3p	hsa-miR-885-5p	0.00131597
hsa-let-7b-3p	hsa-miR-92a-1-5p	0.00134874
hsa-let-7b-3p	hsa-miR-92a-3p	0.0024506
hsa-let-7b-3p	hsa-miR-92b-3p	0.00237925
hsa-let-7b-3p	hsa-miR-92b-5p	0.00186376
hsa-let-7b-3p	hsa-miR-93-3p	0.00154689
hsa-let-7b-3p	hsa-miR-935	0.00177066
hsa-let-7b-3p	hsa-miR-93-5p	0.00276377
hsa-let-7b-3p	hsa-miR-9-3p	0.00239217
hsa-let-7b-3p	hsa-miR-940	0.00209459
hsa-let-7b-3p	hsa-miR-9-5p	0.00297325
hsa-let-7b-3p	hsa-miR-96-5p	0.00190434
hsa-let-7b-3p	hsa-miR-98-5p	0.00203659
hsa-let-7b-3p	hsa-miR-99a-3p	0.00171726
hsa-let-7b-3p	hsa-miR-99a-5p	0.0015277
hsa-let-7b-3p	hsa-miR-99b-3p	0.00225435
hsa-let-7b-3p	hsa-miR-99b-5p	0.00200456
hsa-let-7b-5p	hsa-let-7a-3p	0.0022549
hsa-let-7b-5p	hsa-let-7a-5p	0.00412405
hsa-let-7b-5p	hsa-let-7b-3p	0.00205699
hsa-let-7b-5p	hsa-let-7b-5p	0
hsa-let-7b-5p	hsa-let-7c-5p	0.0037464
hsa-let-7b-5p	hsa-let-7d-5p	0.00281113
hsa-let-7b-5p	hsa-let-7e-3p	0.00230145
hsa-let-7b-5p	hsa-let-7e-5p	0.003424
hsa-let-7b-5p	hsa-let-7f-1-3p	0.00290375
hsa-let-7b-5p	hsa-let-7f-2-3p	0.00202677
hsa-let-7b-5p	hsa-let-7f-5p	0.00272303
hsa-let-7b-5p	hsa-let-7g-3p	0.00257562
hsa-let-7b-5p	hsa-let-7g-5p	0.00251023
hsa-let-7b-5p	hsa-let-7i-5p	0.00207336
hsa-let-7b-5p	hsa-miR-1-3p	0.00368291
hsa-let-7b-5p	hsa-miR-100-5p	0.00475169
hsa-let-7b-5p	hsa-miR-101-3p	0.00320774
hsa-let-7b-5p	hsa-miR-101-5p	0.00261196
hsa-let-7b-5p	hsa-miR-103a-2-5p	0.00169244
hsa-let-7b-5p	hsa-miR-103a-3p	0.00312652
hsa-let-7b-5p	hsa-miR-106a-5p	0.00331377
hsa-let-7b-5p	hsa-miR-106b-3p	0.0021444
hsa-let-7b-5p	hsa-miR-106b-5p	0.00304948
hsa-let-7b-5p	hsa-miR-107	0.0031244
hsa-let-7b-5p	hsa-miR-10a-3p	0.00219774
hsa-let-7b-5p	hsa-miR-10a-5p	0.00340055
hsa-let-7b-5p	hsa-miR-10b-5p	0.00282025
hsa-let-7b-5p	hsa-miR-1180-3p	0.00353346
hsa-let-7b-5p	hsa-miR-1224-3p	0.00222798
hsa-let-7b-5p	hsa-miR-1224-5p	0.00161526
hsa-let-7b-5p	hsa-miR-1225-3p	0.00155907
hsa-let-7b-5p	hsa-miR-1225-5p	0.00219819
hsa-let-7b-5p	hsa-miR-122-5p	0.00221449
hsa-let-7b-5p	hsa-miR-1226-3p	0.00411171
hsa-let-7b-5p	hsa-miR-1226-5p	0.00235153
hsa-let-7b-5p	hsa-miR-1227-3p	0.00160157
hsa-let-7b-5p	hsa-miR-1228-3p	0.0022092
hsa-let-7b-5p	hsa-miR-1229-3p	0.00291003
hsa-let-7b-5p	hsa-miR-1236-3p	0.00252568
hsa-let-7b-5p	hsa-miR-1237-3p	0.00242911
hsa-let-7b-5p	hsa-miR-124-3p	0.00250515
hsa-let-7b-5p	hsa-miR-1247-5p	0.00247926
hsa-let-7b-5p	hsa-miR-1249-3p	0.00121382
hsa-let-7b-5p	hsa-miR-124a	0.00272505
hsa-let-7b-5p	hsa-miR-1250-5p	0.00206096
hsa-let-7b-5p	hsa-miR-1254	0.00206077
hsa-let-7b-5p	hsa-miR-1256	0.00206618
hsa-let-7b-5p	hsa-miR-125a-3p	0.00188636
hsa-let-7b-5p	hsa-miR-125a-5p	0.00199562
hsa-let-7b-5p	hsa-miR-125b-2-3p	0.00186471
hsa-let-7b-5p	hsa-miR-125b-5p	0.00360208
hsa-let-7b-5p	hsa-miR-1260a	0.00272899
hsa-let-7b-5p	hsa-miR-1260b	0.00280828
hsa-let-7b-5p	hsa-miR-126-3p	0.00329802
hsa-let-7b-5p	hsa-miR-126-5p	0.00187587
hsa-let-7b-5p	hsa-miR-1268a	0.00178072
hsa-let-7b-5p	hsa-miR-127-3p	0.00211671
hsa-let-7b-5p	hsa-miR-1276	0.00165693
hsa-let-7b-5p	hsa-miR-128-3p	0.00247046
hsa-let-7b-5p	hsa-miR-1285-3p	0.00268843
hsa-let-7b-5p	hsa-miR-129-2-3p	0.00202856
hsa-let-7b-5p	hsa-miR-1295a	0.00247442
hsa-let-7b-5p	hsa-miR-129-5p	0.00200641
hsa-let-7b-5p	hsa-miR-1296-5p	0.00268992
hsa-let-7b-5p	hsa-miR-1301-3p	0.00330142
hsa-let-7b-5p	hsa-miR-1303	0.00272452
hsa-let-7b-5p	hsa-miR-130a-3p	0.00288665
hsa-let-7b-5p	hsa-miR-130b-3p	0.00343524
hsa-let-7b-5p	hsa-miR-130b-5p	0.00231838
hsa-let-7b-5p	hsa-miR-132-3p	0.00249529
hsa-let-7b-5p	hsa-miR-133a-3p	0.00223426
hsa-let-7b-5p	hsa-miR-133b	0.00308498
hsa-let-7b-5p	hsa-miR-134-5p	0.00151576
hsa-let-7b-5p	hsa-miR-135a-5p	0.0020275
hsa-let-7b-5p	hsa-miR-135b-5p	0.00159672
hsa-let-7b-5p	hsa-miR-136-5p	0.00231744
hsa-let-7b-5p	hsa-miR-137	0.00316047
hsa-let-7b-5p	hsa-miR-138-5p	0.00314112
hsa-let-7b-5p	hsa-miR-139-5p	0.00231552
hsa-let-7b-5p	hsa-miR-140-3p	0.00212335
hsa-let-7b-5p	hsa-miR-140-5p	0.00291457
hsa-let-7b-5p	hsa-miR-141-3p	0.00291193
hsa-let-7b-5p	hsa-miR-142-3p	0.00195533
hsa-let-7b-5p	hsa-miR-143-3p	0.00289346
hsa-let-7b-5p	hsa-miR-144-3p	0.00255588
hsa-let-7b-5p	hsa-miR-145-5p	0.00394254
hsa-let-7b-5p	hsa-miR-146a-5p	0.0027421
hsa-let-7b-5p	hsa-miR-146b-5p	0.0025167
hsa-let-7b-5p	hsa-miR-147a	0.00212909
hsa-let-7b-5p	hsa-miR-148a-3p	0.00253262
hsa-let-7b-5p	hsa-miR-148a-5p	0.00262856
hsa-let-7b-5p	hsa-miR-148b-3p	0.0023571
hsa-let-7b-5p	hsa-miR-148b-5p	0.00177888
hsa-let-7b-5p	hsa-miR-149-3p	0.00210836
hsa-let-7b-5p	hsa-miR-149-5p	0.00356882
hsa-let-7b-5p	hsa-miR-150-5p	0.00308386
hsa-let-7b-5p	hsa-miR-151a-3p	0.00251984
hsa-let-7b-5p	hsa-miR-151a-5p	0.00245982
hsa-let-7b-5p	hsa-miR-152-3p	0.00256865
hsa-let-7b-5p	hsa-miR-153-3p	0.00209947
hsa-let-7b-5p	hsa-miR-155-5p	0.00391037
hsa-let-7b-5p	hsa-miR-15a-3p	0.00349595
hsa-let-7b-5p	hsa-miR-15a-5p	0.00351384
hsa-let-7b-5p	hsa-miR-15b-3p	0.00219672
hsa-let-7b-5p	hsa-miR-15b-5p	0.00370404
hsa-let-7b-5p	hsa-miR-16-1-3p	0.0021195
hsa-let-7b-5p	hsa-miR-16-2-3p	0.00116848
hsa-let-7b-5p	hsa-miR-16-5p	0.00382045
hsa-let-7b-5p	hsa-miR-17-3p	0.003185
hsa-let-7b-5p	hsa-miR-17-5p	0.00358007
hsa-let-7b-5p	hsa-miR-181a-3p	0.00250034
hsa-let-7b-5p	hsa-miR-181a-5p	0.00293887
hsa-let-7b-5p	hsa-miR-181b-5p	0.00357531
hsa-let-7b-5p	hsa-miR-181c-5p	0.00338929
hsa-let-7b-5p	hsa-miR-181d-5p	0.00219361
hsa-let-7b-5p	hsa-miR-182-3p	0.00188197
hsa-let-7b-5p	hsa-miR-182-5p	0.00292788
hsa-let-7b-5p	hsa-miR-183-5p	0.003391
hsa-let-7b-5p	hsa-miR-184	0.00233968
hsa-let-7b-5p	hsa-miR-185-3p	0.00204312
hsa-let-7b-5p	hsa-miR-185-5p	0.00302281
hsa-let-7b-5p	hsa-miR-186-3p	0.00196692
hsa-let-7b-5p	hsa-miR-186-5p	0.00328195
hsa-let-7b-5p	hsa-miR-187-3p	0.00279932
hsa-let-7b-5p	hsa-miR-188-5p	0.0031084
hsa-let-7b-5p	hsa-miR-18a-3p	0.00370145
hsa-let-7b-5p	hsa-miR-18a-5p	0.00353783
hsa-let-7b-5p	hsa-miR-18b-5p	0.00211776
hsa-let-7b-5p	hsa-miR-1909-3p	0.00187831
hsa-let-7b-5p	hsa-miR-1909-5p	0.00132234
hsa-let-7b-5p	hsa-miR-190a-5p	0.00274295
hsa-let-7b-5p	hsa-miR-191-3p	0.00164934
hsa-let-7b-5p	hsa-miR-1915-3p	0.000999536
hsa-let-7b-5p	hsa-miR-1915-5p	0.00173682
hsa-let-7b-5p	hsa-miR-191-5p	0.00251972
hsa-let-7b-5p	hsa-miR-192-5p	0.00382162
hsa-let-7b-5p	hsa-miR-193a-3p	0.00297683
hsa-let-7b-5p	hsa-miR-193a-5p	0.0025779
hsa-let-7b-5p	hsa-miR-193b-3p	0.00411824
hsa-let-7b-5p	hsa-miR-193b-5p	0.00270185
hsa-let-7b-5p	hsa-miR-194-5p	0.0022516
hsa-let-7b-5p	hsa-miR-195-5p	0.00299615
hsa-let-7b-5p	hsa-miR-196a-5p	0.00347088
hsa-let-7b-5p	hsa-miR-196b-5p	0.00243817
hsa-let-7b-5p	hsa-miR-197-3p	0.00353403
hsa-let-7b-5p	hsa-miR-198	0.00227613
hsa-let-7b-5p	hsa-miR-199a-3p	0.0031051
hsa-let-7b-5p	hsa-miR-199a-5p	0.00321598
hsa-let-7b-5p	hsa-miR-199b-5p	0.00272872
hsa-let-7b-5p	hsa-miR-19a-3p	0.00259429
hsa-let-7b-5p	hsa-miR-19b-1-5p	0.00258217
hsa-let-7b-5p	hsa-miR-19b-3p	0.00246117
hsa-let-7b-5p	hsa-miR-200a-3p	0.00366843
hsa-let-7b-5p	hsa-miR-200b-3p	0.00327902
hsa-let-7b-5p	hsa-miR-200c-3p	0.00337736
hsa-let-7b-5p	hsa-miR-203a-3p	0.00268044
hsa-let-7b-5p	hsa-miR-204-5p	0.00262041
hsa-let-7b-5p	hsa-miR-205-5p	0.00308719
hsa-let-7b-5p	hsa-miR-206	0.00258478
hsa-let-7b-5p	hsa-miR-208a-3p	0.00250451
hsa-let-7b-5p	hsa-miR-20a-3p	0.00149386
hsa-let-7b-5p	hsa-miR-20a-5p	0.00253251
hsa-let-7b-5p	hsa-miR-20b-5p	0.00305875
hsa-let-7b-5p	hsa-miR-210-3p	0.00260193
hsa-let-7b-5p	hsa-miR-2110	0.00216284
hsa-let-7b-5p	hsa-miR-211-5p	0.0018453
hsa-let-7b-5p	hsa-miR-212-3p	0.00250294
hsa-let-7b-5p	hsa-miR-21-3p	0.00199098
hsa-let-7b-5p	hsa-miR-214-3p	0.00273299
hsa-let-7b-5p	hsa-miR-215-5p	0.0039464
hsa-let-7b-5p	hsa-miR-21-5p	0.00370134
hsa-let-7b-5p	hsa-miR-216a-5p	0.00295355
hsa-let-7b-5p	hsa-miR-217	0.00261935
hsa-let-7b-5p	hsa-miR-218-5p	0.00206897
hsa-let-7b-5p	hsa-miR-221-3p	0.00299778
hsa-let-7b-5p	hsa-miR-221-5p	0.00239519
hsa-let-7b-5p	hsa-miR-222-3p	0.00280203
hsa-let-7b-5p	hsa-miR-223-3p	0.00290829
hsa-let-7b-5p	hsa-miR-22-3p	0.0026812
hsa-let-7b-5p	hsa-miR-224-5p	0.00257708
hsa-let-7b-5p	hsa-miR-22-5p	0.00250748
hsa-let-7b-5p	hsa-miR-23a-3p	0.00276657
hsa-let-7b-5p	hsa-miR-23b-3p	0.00387242
hsa-let-7b-5p	hsa-miR-23b-5p	0.00249656
hsa-let-7b-5p	hsa-miR-24-3p	0.00319863
hsa-let-7b-5p	hsa-miR-25-3p	0.00364545
hsa-let-7b-5p	hsa-miR-25-5p	0.00226852
hsa-let-7b-5p	hsa-miR-26a-2-3p	0.00188549
hsa-let-7b-5p	hsa-miR-26a-5p	0.00366208
hsa-let-7b-5p	hsa-miR-26b-3p	0.00258026
hsa-let-7b-5p	hsa-miR-26b-5p	0.00316424
hsa-let-7b-5p	hsa-miR-27a-3p	0.00344036
hsa-let-7b-5p	hsa-miR-27b-3p	0.00311206
hsa-let-7b-5p	hsa-miR-27b-5p	0.00194654
hsa-let-7b-5p	hsa-miR-28-3p	0.00151678
hsa-let-7b-5p	hsa-miR-28-5p	0.00150497
hsa-let-7b-5p	hsa-miR-296-3p	0.00351945
hsa-let-7b-5p	hsa-miR-296-5p	0.0031292
hsa-let-7b-5p	hsa-miR-298	0.00242203
hsa-let-7b-5p	hsa-miR-299-5p	0.00158098
hsa-let-7b-5p	hsa-miR-29a-3p	0.00247335
hsa-let-7b-5p	hsa-miR-29b-2-5p	0.00251609
hsa-let-7b-5p	hsa-miR-29b-3p	0.0026865
hsa-let-7b-5p	hsa-miR-29c-3p	0.00324584
hsa-let-7b-5p	hsa-miR-29c-5p	0.00234228
hsa-let-7b-5p	hsa-miR-301a-3p	0.00123707
hsa-let-7b-5p	hsa-miR-301b-3p	0.00218089
hsa-let-7b-5p	hsa-miR-302a-3p	0.00326428
hsa-let-7b-5p	hsa-miR-302b-3p	0.00207406
hsa-let-7b-5p	hsa-miR-302c-3p	0.00269739
hsa-let-7b-5p	hsa-miR-302d-3p	0.00227324
hsa-let-7b-5p	hsa-miR-30a-3p	0.00343051
hsa-let-7b-5p	hsa-miR-30a-5p	0.00346976
hsa-let-7b-5p	hsa-miR-30b-3p	0.00321019
hsa-let-7b-5p	hsa-miR-30b-5p	0.0026919
hsa-let-7b-5p	hsa-miR-30c-1-3p	0.00199195
hsa-let-7b-5p	hsa-miR-30c-2-3p	0.00156068
hsa-let-7b-5p	hsa-miR-30c-5p	0.00310864
hsa-let-7b-5p	hsa-miR-30d-5p	0.00270354
hsa-let-7b-5p	hsa-miR-30e-3p	0.00270228
hsa-let-7b-5p	hsa-miR-30e-5p	0.00229698
hsa-let-7b-5p	hsa-miR-31-3p	0.00183423
hsa-let-7b-5p	hsa-miR-31-5p	0.00296777
hsa-let-7b-5p	hsa-miR-3176	0.00187849
hsa-let-7b-5p	hsa-miR-3181	0.00179393
hsa-let-7b-5p	hsa-miR-320a	0.00365513
hsa-let-7b-5p	hsa-miR-320b	0.0028768
hsa-let-7b-5p	hsa-miR-320c	0.00227124
hsa-let-7b-5p	hsa-miR-320d	0.00152173
hsa-let-7b-5p	hsa-miR-324-3p	0.00366692
hsa-let-7b-5p	hsa-miR-324-5p	0.00444217
hsa-let-7b-5p	hsa-miR-32-5p	0.00304532
hsa-let-7b-5p	hsa-miR-326	0.00294147
hsa-let-7b-5p	hsa-miR-328-3p	0.00304755
hsa-let-7b-5p	hsa-miR-330-3p	0.00302203
hsa-let-7b-5p	hsa-miR-330-5p	0.00269618
hsa-let-7b-5p	hsa-miR-331-3p	0.00401931
hsa-let-7b-5p	hsa-miR-331-5p	0.000966317
hsa-let-7b-5p	hsa-miR-335-5p	0.00236017
hsa-let-7b-5p	hsa-miR-337-3p	0.00251446
hsa-let-7b-5p	hsa-miR-338-3p	0.00197488
hsa-let-7b-5p	hsa-miR-339-3p	0.00163142
hsa-let-7b-5p	hsa-miR-339-5p	0.00299111
hsa-let-7b-5p	hsa-miR-33a-5p	0.00274558
hsa-let-7b-5p	hsa-miR-33b-5p	0.00260383
hsa-let-7b-5p	hsa-miR-340-3p	0.00234924
hsa-let-7b-5p	hsa-miR-340-5p	0.00247605
hsa-let-7b-5p	hsa-miR-342-3p	0.00349278
hsa-let-7b-5p	hsa-miR-342-5p	0.00290133
hsa-let-7b-5p	hsa-miR-345-5p	0.00241709
hsa-let-7b-5p	hsa-miR-346	0.00191173
hsa-let-7b-5p	hsa-miR-34a-5p	0.00349183
hsa-let-7b-5p	hsa-miR-34b-3p	0.0035499
hsa-let-7b-5p	hsa-miR-34b-5p	0.0031492
hsa-let-7b-5p	hsa-miR-34c-5p	0.00330475
hsa-let-7b-5p	hsa-miR-361-3p	0.00204438
hsa-let-7b-5p	hsa-miR-3615	0.00196192
hsa-let-7b-5p	hsa-miR-361-5p	0.00285448
hsa-let-7b-5p	hsa-miR-362-3p	0.00233967
hsa-let-7b-5p	hsa-miR-362-5p	0.00145457
hsa-let-7b-5p	hsa-miR-363-3p	0.002278
hsa-let-7b-5p	hsa-miR-365a-3p	0.00264184
hsa-let-7b-5p	hsa-miR-365a-5p	0.00214607
hsa-let-7b-5p	hsa-miR-3687	0.00166704
hsa-let-7b-5p	hsa-miR-370-3p	0.00217109
hsa-let-7b-5p	hsa-miR-372-3p	0.00246712
hsa-let-7b-5p	hsa-miR-373-3p	0.00222663
hsa-let-7b-5p	hsa-miR-374a-5p	0.00216919
hsa-let-7b-5p	hsa-miR-374b-5p	0.00128169
hsa-let-7b-5p	hsa-miR-375	0.00279389
hsa-let-7b-5p	hsa-miR-376a-3p	0.00337588
hsa-let-7b-5p	hsa-miR-376a-5p	0.00171998
hsa-let-7b-5p	hsa-miR-376c-3p	0.00183544
hsa-let-7b-5p	hsa-miR-377-3p	0.00177585
hsa-let-7b-5p	hsa-miR-378a-3p	0.00300856
hsa-let-7b-5p	hsa-miR-378a-5p	0.00291536
hsa-let-7b-5p	hsa-miR-378c	0.00197799
hsa-let-7b-5p	hsa-miR-383-5p	0.00262034
hsa-let-7b-5p	hsa-miR-3909	0.0019744
hsa-let-7b-5p	hsa-miR-3943	0.00186065
hsa-let-7b-5p	hsa-miR-409-3p	0.00275167
hsa-let-7b-5p	hsa-miR-421	0.00393694
hsa-let-7b-5p	hsa-miR-422a	0.00241966
hsa-let-7b-5p	hsa-miR-423-3p	0.00334497
hsa-let-7b-5p	hsa-miR-423-5p	0.00365235
hsa-let-7b-5p	hsa-miR-424-3p	0.00196681
hsa-let-7b-5p	hsa-miR-424-5p	0.00361722
hsa-let-7b-5p	hsa-miR-425-3p	0.00283428
hsa-let-7b-5p	hsa-miR-425-5p	0.00329133
hsa-let-7b-5p	hsa-miR-429	0.0029157
hsa-let-7b-5p	hsa-miR-4326	0.00220958
hsa-let-7b-5p	hsa-miR-433-3p	0.00232879
hsa-let-7b-5p	hsa-miR-449a	0.00412168
hsa-let-7b-5p	hsa-miR-449b-5p	0.0033662
hsa-let-7b-5p	hsa-miR-449c-5p	0.0023197
hsa-let-7b-5p	hsa-miR-450a-5p	0.0027225
hsa-let-7b-5p	hsa-miR-451a	0.00251132
hsa-let-7b-5p	hsa-miR-454-3p	0.00225248
hsa-let-7b-5p	hsa-miR-454-5p	0.00193518
hsa-let-7b-5p	hsa-miR-455-3p	0.00298037
hsa-let-7b-5p	hsa-miR-455-5p	0.00284516
hsa-let-7b-5p	hsa-miR-483-3p	0.00161075
hsa-let-7b-5p	hsa-miR-484	0.00417732
hsa-let-7b-5p	hsa-miR-485-3p	0.00207036
hsa-let-7b-5p	hsa-miR-486-5p	0.00286803
hsa-let-7b-5p	hsa-miR-488-3p	0.00144718
hsa-let-7b-5p	hsa-miR-488-5p	0.00192097
hsa-let-7b-5p	hsa-miR-491-5p	0.00202464
hsa-let-7b-5p	hsa-miR-494-3p	0.00216756
hsa-let-7b-5p	hsa-miR-495-3p	0.00125899
hsa-let-7b-5p	hsa-miR-497-5p	0.00247505
hsa-let-7b-5p	hsa-miR-498	0.00236723
hsa-let-7b-5p	hsa-miR-499a-5p	0.00201309
hsa-let-7b-5p	hsa-miR-500a-3p	0.00150568
hsa-let-7b-5p	hsa-miR-500a-5p	0.00141802
hsa-let-7b-5p	hsa-miR-501-3p	0.00236519
hsa-let-7b-5p	hsa-miR-501-5p	0.00265305
hsa-let-7b-5p	hsa-miR-502-3p	0.0026159
hsa-let-7b-5p	hsa-miR-503-5p	0.00291149
hsa-let-7b-5p	hsa-miR-504-5p	0.00267708
hsa-let-7b-5p	hsa-miR-505-3p	0.00369776
hsa-let-7b-5p	hsa-miR-505-5p	0.00353386
hsa-let-7b-5p	hsa-miR-509-3p	0.00219061
hsa-let-7b-5p	hsa-miR-510-5p	0.00133757
hsa-let-7b-5p	hsa-miR-516a-5p	0.0017952
hsa-let-7b-5p	hsa-miR-519a-3p	0.00219164
hsa-let-7b-5p	hsa-miR-519b-3p	0.00187793
hsa-let-7b-5p	hsa-miR-519c-3p	0.00175399
hsa-let-7b-5p	hsa-miR-519d-3p	0.00214173
hsa-let-7b-5p	hsa-miR-520a-3p	0.00206744
hsa-let-7b-5p	hsa-miR-520b	0.00241786
hsa-let-7b-5p	hsa-miR-520c-3p	0.00220774
hsa-let-7b-5p	hsa-miR-520e	0.00217455
hsa-let-7b-5p	hsa-miR-520h	0.00268242
hsa-let-7b-5p	hsa-miR-522-3p	0.00173257
hsa-let-7b-5p	hsa-miR-524-5p	0.00169575
hsa-let-7b-5p	hsa-miR-532-3p	0.00132454
hsa-let-7b-5p	hsa-miR-532-5p	0.0013511
hsa-let-7b-5p	hsa-miR-542-3p	0.00209599
hsa-let-7b-5p	hsa-miR-542-5p	0.00213618
hsa-let-7b-5p	hsa-miR-548a-3p	0.00332177
hsa-let-7b-5p	hsa-miR-548b-3p	0.0012106
hsa-let-7b-5p	hsa-miR-548d-5p	0.00168065
hsa-let-7b-5p	hsa-miR-550a-3p	0.00137317
hsa-let-7b-5p	hsa-miR-550a-5p	0.000990509
hsa-let-7b-5p	hsa-miR-559	0.0019703
hsa-let-7b-5p	hsa-miR-562	0.00231645
hsa-let-7b-5p	hsa-miR-574-3p	0.000940057
hsa-let-7b-5p	hsa-miR-577	0.000912283
hsa-let-7b-5p	hsa-miR-590-3p	0.00314286
hsa-let-7b-5p	hsa-miR-590-5p	0.00232448
hsa-let-7b-5p	hsa-miR-598-3p	0.00155834
hsa-let-7b-5p	hsa-miR-605-5p	0.00209539
hsa-let-7b-5p	hsa-miR-608	0.00263028
hsa-let-7b-5p	hsa-miR-615-3p	0.00392687
hsa-let-7b-5p	hsa-miR-615-5p	0.00172961
hsa-let-7b-5p	hsa-miR-616-3p	0.00295901
hsa-let-7b-5p	hsa-miR-616-5p	0.000954653
hsa-let-7b-5p	hsa-miR-622	0.00209684
hsa-let-7b-5p	hsa-miR-625-5p	0.0020206
hsa-let-7b-5p	hsa-miR-628-3p	0.00169251
hsa-let-7b-5p	hsa-miR-629-3p	0.00199667
hsa-let-7b-5p	hsa-miR-629-5p	0.00217921
hsa-let-7b-5p	hsa-miR-630	0.0020807
hsa-let-7b-5p	hsa-miR-636	0.002448
hsa-let-7b-5p	hsa-miR-642a-5p	0.00174536
hsa-let-7b-5p	hsa-miR-644a	0.00220381
hsa-let-7b-5p	hsa-miR-652-3p	0.00307643
hsa-let-7b-5p	hsa-miR-657	0.00226521
hsa-let-7b-5p	hsa-miR-661	0.0021877
hsa-let-7b-5p	hsa-miR-663a	0.00202918
hsa-let-7b-5p	hsa-miR-671-3p	0.00185859
hsa-let-7b-5p	hsa-miR-671-5p	0.00220481
hsa-let-7b-5p	hsa-miR-708-3p	0.00182089
hsa-let-7b-5p	hsa-miR-708-5p	0.00229276
hsa-let-7b-5p	hsa-miR-7-1-3p	0.00193307
hsa-let-7b-5p	hsa-miR-744-3p	0.00144502
hsa-let-7b-5p	hsa-miR-744-5p	0.00450458
hsa-let-7b-5p	hsa-miR-7-5p	0.00297167
hsa-let-7b-5p	hsa-miR-760	0.00346293
hsa-let-7b-5p	hsa-miR-765	0.00214037
hsa-let-7b-5p	hsa-miR-766-3p	0.00360724
hsa-let-7b-5p	hsa-miR-769-3p	0.00317321
hsa-let-7b-5p	hsa-miR-769-5p	0.00286839
hsa-let-7b-5p	hsa-miR-874-3p	0.00263103
hsa-let-7b-5p	hsa-miR-885-5p	0.00256274
hsa-let-7b-5p	hsa-miR-92a-1-5p	0.00306959
hsa-let-7b-5p	hsa-miR-92a-3p	0.00417184
hsa-let-7b-5p	hsa-miR-92b-3p	0.00392169
hsa-let-7b-5p	hsa-miR-92b-5p	0.00227025
hsa-let-7b-5p	hsa-miR-93-3p	0.00316161
hsa-let-7b-5p	hsa-miR-935	0.00345774
hsa-let-7b-5p	hsa-miR-93-5p	0.0039068
hsa-let-7b-5p	hsa-miR-9-3p	0.00253757
hsa-let-7b-5p	hsa-miR-940	0.00161754
hsa-let-7b-5p	hsa-miR-9-5p	0.00293839
hsa-let-7b-5p	hsa-miR-96-5p	0.00312384
hsa-let-7b-5p	hsa-miR-98-5p	0.0031807
hsa-let-7b-5p	hsa-miR-99a-3p	0.00232622
hsa-let-7b-5p	hsa-miR-99a-5p	0.00420825
hsa-let-7b-5p	hsa-miR-99b-3p	0.00238437
hsa-let-7b-5p	hsa-miR-99b-5p	0.00314972
hsa-let-7c-5p	hsa-let-7a-3p	0.00237935
hsa-let-7c-5p	hsa-let-7a-5p	0.00408591
hsa-let-7c-5p	hsa-let-7b-3p	0.0025631
hsa-let-7c-5p	hsa-let-7b-5p	0.00350704
hsa-let-7c-5p	hsa-let-7c-5p	0
hsa-let-7c-5p	hsa-let-7d-5p	0.00345549
hsa-let-7c-5p	hsa-let-7e-3p	0.00229226
hsa-let-7c-5p	hsa-let-7e-5p	0.00352593
hsa-let-7c-5p	hsa-let-7f-1-3p	0.00237839
hsa-let-7c-5p	hsa-let-7f-2-3p	0.00190634
hsa-let-7c-5p	hsa-let-7f-5p	0.00330028
hsa-let-7c-5p	hsa-let-7g-3p	0.00294542
hsa-let-7c-5p	hsa-let-7g-5p	0.00284992
hsa-let-7c-5p	hsa-let-7i-5p	0.00200128
hsa-let-7c-5p	hsa-miR-1-3p	0.0032676
hsa-let-7c-5p	hsa-miR-100-5p	0.00438811
hsa-let-7c-5p	hsa-miR-101-3p	0.00356771
hsa-let-7c-5p	hsa-miR-101-5p	0.00253188
hsa-let-7c-5p	hsa-miR-103a-2-5p	0.00155899
hsa-let-7c-5p	hsa-miR-103a-3p	0.00311379
hsa-let-7c-5p	hsa-miR-106a-5p	0.00369964
hsa-let-7c-5p	hsa-miR-106b-3p	0.0021598
hsa-let-7c-5p	hsa-miR-106b-5p	0.00329882
hsa-let-7c-5p	hsa-miR-107	0.00366747
hsa-let-7c-5p	hsa-miR-10a-3p	0.00214213
hsa-let-7c-5p	hsa-miR-10a-5p	0.00362423
hsa-let-7c-5p	hsa-miR-10b-5p	0.00313232
hsa-let-7c-5p	hsa-miR-1180-3p	0.00451053
hsa-let-7c-5p	hsa-miR-1224-3p	0.0026294
hsa-let-7c-5p	hsa-miR-1224-5p	0.00177044
hsa-let-7c-5p	hsa-miR-1225-3p	0.00137705
hsa-let-7c-5p	hsa-miR-1225-5p	0.00161994
hsa-let-7c-5p	hsa-miR-122-5p	0.00236579
hsa-let-7c-5p	hsa-miR-1226-3p	0.00348512
hsa-let-7c-5p	hsa-miR-1226-5p	0.00214407
hsa-let-7c-5p	hsa-miR-1227-3p	0.00167472
hsa-let-7c-5p	hsa-miR-1228-3p	0.00171912
hsa-let-7c-5p	hsa-miR-1229-3p	0.00330939
hsa-let-7c-5p	hsa-miR-1236-3p	0.00281773
hsa-let-7c-5p	hsa-miR-1237-3p	0.00298544
hsa-let-7c-5p	hsa-miR-124-3p	0.00288991
hsa-let-7c-5p	hsa-miR-1247-5p	0.00230925
hsa-let-7c-5p	hsa-miR-1249-3p	0.00130604
hsa-let-7c-5p	hsa-miR-124a	0.00216524
hsa-let-7c-5p	hsa-miR-1250-5p	0.00281628
hsa-let-7c-5p	hsa-miR-1254	0.00182813
hsa-let-7c-5p	hsa-miR-1256	0.00187972
hsa-let-7c-5p	hsa-miR-125a-3p	0.00138541
hsa-let-7c-5p	hsa-miR-125a-5p	0.00231472
hsa-let-7c-5p	hsa-miR-125b-2-3p	0.00193843
hsa-let-7c-5p	hsa-miR-125b-5p	0.00361434
hsa-let-7c-5p	hsa-miR-1260a	0.00305281
hsa-let-7c-5p	hsa-miR-1260b	0.00303182
hsa-let-7c-5p	hsa-miR-126-3p	0.0034479
hsa-let-7c-5p	hsa-miR-126-5p	0.00134069
hsa-let-7c-5p	hsa-miR-1268a	0.00122474
hsa-let-7c-5p	hsa-miR-127-3p	0.00254669
hsa-let-7c-5p	hsa-miR-1276	0.00159171
hsa-let-7c-5p	hsa-miR-128-3p	0.00280374
hsa-let-7c-5p	hsa-miR-1285-3p	0.00308372
hsa-let-7c-5p	hsa-miR-129-2-3p	0.00174742
hsa-let-7c-5p	hsa-miR-1295a	0.00265664
hsa-let-7c-5p	hsa-miR-129-5p	0.00217775
hsa-let-7c-5p	hsa-miR-1296-5p	0.00313249
hsa-let-7c-5p	hsa-miR-1301-3p	0.00369653
hsa-let-7c-5p	hsa-miR-1303	0.00354364
hsa-let-7c-5p	hsa-miR-130a-3p	0.00343403
hsa-let-7c-5p	hsa-miR-130b-3p	0.00290095
hsa-let-7c-5p	hsa-miR-130b-5p	0.00202276
hsa-let-7c-5p	hsa-miR-132-3p	0.00271371
hsa-let-7c-5p	hsa-miR-133a-3p	0.00240036
hsa-let-7c-5p	hsa-miR-133b	0.00291625
hsa-let-7c-5p	hsa-miR-134-5p	0.00160469
hsa-let-7c-5p	hsa-miR-135a-5p	0.00215712
hsa-let-7c-5p	hsa-miR-135b-5p	0.00169415
hsa-let-7c-5p	hsa-miR-136-5p	0.00239728
hsa-let-7c-5p	hsa-miR-137	0.0027606
hsa-let-7c-5p	hsa-miR-138-5p	0.0034757
hsa-let-7c-5p	hsa-miR-139-5p	0.00271777
hsa-let-7c-5p	hsa-miR-140-3p	0.00228325
hsa-let-7c-5p	hsa-miR-140-5p	0.00296372
hsa-let-7c-5p	hsa-miR-141-3p	0.00291363
hsa-let-7c-5p	hsa-miR-142-3p	0.00184683
hsa-let-7c-5p	hsa-miR-143-3p	0.00320232
hsa-let-7c-5p	hsa-miR-144-3p	0.00225272
hsa-let-7c-5p	hsa-miR-145-5p	0.00315064
hsa-let-7c-5p	hsa-miR-146a-5p	0.00289547
hsa-let-7c-5p	hsa-miR-146b-5p	0.00209275
hsa-let-7c-5p	hsa-miR-147a	0.00203288
hsa-let-7c-5p	hsa-miR-148a-3p	0.00153568
hsa-let-7c-5p	hsa-miR-148a-5p	0.00186518
hsa-let-7c-5p	hsa-miR-148b-3p	0.00238792
hsa-let-7c-5p	hsa-miR-148b-5p	0.00183077
hsa-let-7c-5p	hsa-miR-149-3p	0.00195352
hsa-let-7c-5p	hsa-miR-149-5p	0.00366226
hsa-let-7c-5p	hsa-miR-150-5p	0.00370202
hsa-let-7c-5p	hsa-miR-151a-3p	0.00280859
hsa-let-7c-5p	hsa-miR-151a-5p	0.00214275
hsa-let-7c-5p	hsa-miR-152-3p	0.00248937
hsa-let-7c-5p	hsa-miR-153-3p	0.00230691
hsa-let-7c-5p	hsa-miR-155-5p	0.00371902
hsa-let-7c-5p	hsa-miR-15a-3p	0.00328252
hsa-let-7c-5p	hsa-miR-15a-5p	0.00364122
hsa-let-7c-5p	hsa-miR-15b-3p	0.00236545
hsa-let-7c-5p	hsa-miR-15b-5p	0.00323358
hsa-let-7c-5p	hsa-miR-16-1-3p	0.00222751
hsa-let-7c-5p	hsa-miR-16-2-3p	0.00122385
hsa-let-7c-5p	hsa-miR-16-5p	0.00361211
hsa-let-7c-5p	hsa-miR-17-3p	0.0029212
hsa-let-7c-5p	hsa-miR-17-5p	0.00378429
hsa-let-7c-5p	hsa-miR-181a-3p	0.00259185
hsa-let-7c-5p	hsa-miR-181a-5p	0.00281707
hsa-let-7c-5p	hsa-miR-181b-5p	0.00389108
hsa-let-7c-5p	hsa-miR-181c-5p	0.00319625
hsa-let-7c-5p	hsa-miR-181d-5p	0.00215934
hsa-let-7c-5p	hsa-miR-182-3p	0.00189886
hsa-let-7c-5p	hsa-miR-182-5p	0.00344918
hsa-let-7c-5p	hsa-miR-183-5p	0.00402687
hsa-let-7c-5p	hsa-miR-184	0.0024272
hsa-let-7c-5p	hsa-miR-185-3p	0.00146153
hsa-let-7c-5p	hsa-miR-185-5p	0.00324094
hsa-let-7c-5p	hsa-miR-186-3p	0.00193021
hsa-let-7c-5p	hsa-miR-186-5p	0.00351871
hsa-let-7c-5p	hsa-miR-187-3p	0.00343673
hsa-let-7c-5p	hsa-miR-188-5p	0.00320391
hsa-let-7c-5p	hsa-miR-18a-3p	0.00362827
hsa-let-7c-5p	hsa-miR-18a-5p	0.00393315
hsa-let-7c-5p	hsa-miR-18b-5p	0.00235736
hsa-let-7c-5p	hsa-miR-1909-3p	0.00169053
hsa-let-7c-5p	hsa-miR-1909-5p	0.000990034
hsa-let-7c-5p	hsa-miR-190a-5p	0.00171582
hsa-let-7c-5p	hsa-miR-191-3p	0.00165493
hsa-let-7c-5p	hsa-miR-1915-3p	0.00100462
hsa-let-7c-5p	hsa-miR-1915-5p	0.00193208
hsa-let-7c-5p	hsa-miR-191-5p	0.00156252
hsa-let-7c-5p	hsa-miR-192-5p	0.0036504
hsa-let-7c-5p	hsa-miR-193a-3p	0.00306772
hsa-let-7c-5p	hsa-miR-193a-5p	0.00299593
hsa-let-7c-5p	hsa-miR-193b-3p	0.00392047
hsa-let-7c-5p	hsa-miR-193b-5p	0.00318096
hsa-let-7c-5p	hsa-miR-194-5p	0.00230856
hsa-let-7c-5p	hsa-miR-195-5p	0.00273952
hsa-let-7c-5p	hsa-miR-196a-5p	0.0041728
hsa-let-7c-5p	hsa-miR-196b-5p	0.00276023
hsa-let-7c-5p	hsa-miR-197-3p	0.00368502
hsa-let-7c-5p	hsa-miR-198	0.00277094
hsa-let-7c-5p	hsa-miR-199a-3p	0.00326885
hsa-let-7c-5p	hsa-miR-199a-5p	0.00325346
hsa-let-7c-5p	hsa-miR-199b-5p	0.00293884
hsa-let-7c-5p	hsa-miR-19a-3p	0.00255722
hsa-let-7c-5p	hsa-miR-19b-1-5p	0.00224129
hsa-let-7c-5p	hsa-miR-19b-3p	0.00239383
hsa-let-7c-5p	hsa-miR-200a-3p	0.00352463
hsa-let-7c-5p	hsa-miR-200b-3p	0.00379391
hsa-let-7c-5p	hsa-miR-200c-3p	0.00371415
hsa-let-7c-5p	hsa-miR-203a-3p	0.00289698
hsa-let-7c-5p	hsa-miR-204-5p	0.00294987
hsa-let-7c-5p	hsa-miR-205-5p	0.00293212
hsa-let-7c-5p	hsa-miR-206	0.00225411
hsa-let-7c-5p	hsa-miR-208a-3p	0.00148442
hsa-let-7c-5p	hsa-miR-20a-3p	0.00137181
hsa-let-7c-5p	hsa-miR-20a-5p	0.00274055
hsa-let-7c-5p	hsa-miR-20b-5p	0.00322436
hsa-let-7c-5p	hsa-miR-210-3p	0.00279471
hsa-let-7c-5p	hsa-miR-2110	0.00213017
hsa-let-7c-5p	hsa-miR-211-5p	0.00194081
hsa-let-7c-5p	hsa-miR-212-3p	0.00256887
hsa-let-7c-5p	hsa-miR-21-3p	0.00173717
hsa-let-7c-5p	hsa-miR-214-3p	0.00298589
hsa-let-7c-5p	hsa-miR-215-5p	0.00380822
hsa-let-7c-5p	hsa-miR-21-5p	0.00403758
hsa-let-7c-5p	hsa-miR-216a-5p	0.00331735
hsa-let-7c-5p	hsa-miR-217	0.00280401
hsa-let-7c-5p	hsa-miR-218-5p	0.00239696
hsa-let-7c-5p	hsa-miR-221-3p	0.00323189
hsa-let-7c-5p	hsa-miR-221-5p	0.0028684
hsa-let-7c-5p	hsa-miR-222-3p	0.00315149
hsa-let-7c-5p	hsa-miR-223-3p	0.00341826
hsa-let-7c-5p	hsa-miR-22-3p	0.00348176
hsa-let-7c-5p	hsa-miR-224-5p	0.00291383
hsa-let-7c-5p	hsa-miR-22-5p	0.00197327
hsa-let-7c-5p	hsa-miR-23a-3p	0.00268124
hsa-let-7c-5p	hsa-miR-23b-3p	0.00399702
hsa-let-7c-5p	hsa-miR-23b-5p	0.00222711
hsa-let-7c-5p	hsa-miR-24-3p	0.00300888
hsa-let-7c-5p	hsa-miR-25-3p	0.00427015
hsa-let-7c-5p	hsa-miR-25-5p	0.00279538
hsa-let-7c-5p	hsa-miR-26a-2-3p	0.00194442
hsa-let-7c-5p	hsa-miR-26a-5p	0.0039535
hsa-let-7c-5p	hsa-miR-26b-3p	0.00216403
hsa-let-7c-5p	hsa-miR-26b-5p	0.00256961
hsa-let-7c-5p	hsa-miR-27a-3p	0.00385485
hsa-let-7c-5p	hsa-miR-27b-3p	0.00350815
hsa-let-7c-5p	hsa-miR-27b-5p	0.00228239
hsa-let-7c-5p	hsa-miR-28-3p	0.00130617
hsa-let-7c-5p	hsa-miR-28-5p	0.00114025
hsa-let-7c-5p	hsa-miR-296-3p	0.00301065
hsa-let-7c-5p	hsa-miR-296-5p	0.00329001
hsa-let-7c-5p	hsa-miR-298	0.00193828
hsa-let-7c-5p	hsa-miR-299-5p	0.00177565
hsa-let-7c-5p	hsa-miR-29a-3p	0.00309367
hsa-let-7c-5p	hsa-miR-29b-2-5p	0.0017319
hsa-let-7c-5p	hsa-miR-29b-3p	0.00288102
hsa-let-7c-5p	hsa-miR-29c-3p	0.00305023
hsa-let-7c-5p	hsa-miR-29c-5p	0.00171164
hsa-let-7c-5p	hsa-miR-301a-3p	0.00127703
hsa-let-7c-5p	hsa-miR-301b-3p	0.0019471
hsa-let-7c-5p	hsa-miR-302a-3p	0.00233542
hsa-let-7c-5p	hsa-miR-302b-3p	0.00227612
hsa-let-7c-5p	hsa-miR-302c-3p	0.00254052
hsa-let-7c-5p	hsa-miR-302d-3p	0.00254458
hsa-let-7c-5p	hsa-miR-30a-3p	0.00296053
hsa-let-7c-5p	hsa-miR-30a-5p	0.00350538
hsa-let-7c-5p	hsa-miR-30b-3p	0.00266383
hsa-let-7c-5p	hsa-miR-30b-5p	0.00271975
hsa-let-7c-5p	hsa-miR-30c-1-3p	0.00198426
hsa-let-7c-5p	hsa-miR-30c-2-3p	0.00110364
hsa-let-7c-5p	hsa-miR-30c-5p	0.00323962
hsa-let-7c-5p	hsa-miR-30d-5p	0.00286213
hsa-let-7c-5p	hsa-miR-30e-3p	0.00275928
hsa-let-7c-5p	hsa-miR-30e-5p	0.00243595
hsa-let-7c-5p	hsa-miR-31-3p	0.00202121
hsa-let-7c-5p	hsa-miR-31-5p	0.0034517
hsa-let-7c-5p	hsa-miR-3176	0.00190861
hsa-let-7c-5p	hsa-miR-3181	0.00146516
hsa-let-7c-5p	hsa-miR-320a	0.00375189
hsa-let-7c-5p	hsa-miR-320b	0.00311473
hsa-let-7c-5p	hsa-miR-320c	0.002547
hsa-let-7c-5p	hsa-miR-320d	0.00147416
hsa-let-7c-5p	hsa-miR-324-3p	0.00397314
hsa-let-7c-5p	hsa-miR-324-5p	0.00410591
hsa-let-7c-5p	hsa-miR-32-5p	0.00340095
hsa-let-7c-5p	hsa-miR-326	0.00330595
hsa-let-7c-5p	hsa-miR-328-3p	0.00342661
hsa-let-7c-5p	hsa-miR-330-3p	0.00329603
hsa-let-7c-5p	hsa-miR-330-5p	0.00260206
hsa-let-7c-5p	hsa-miR-331-3p	0.00378671
hsa-let-7c-5p	hsa-miR-331-5p	0.00092241
hsa-let-7c-5p	hsa-miR-335-5p	0.00276483
hsa-let-7c-5p	hsa-miR-337-3p	0.00179303
hsa-let-7c-5p	hsa-miR-338-3p	0.00180453
hsa-let-7c-5p	hsa-miR-339-3p	0.00129123
hsa-let-7c-5p	hsa-miR-339-5p	0.00307054
hsa-let-7c-5p	hsa-miR-33a-5p	0.00310265
hsa-let-7c-5p	hsa-miR-33b-5p	0.00221412
hsa-let-7c-5p	hsa-miR-340-3p	0.00225204
hsa-let-7c-5p	hsa-miR-340-5p	0.00202505
hsa-let-7c-5p	hsa-miR-342-3p	0.00403425
hsa-let-7c-5p	hsa-miR-342-5p	0.00290705
hsa-let-7c-5p	hsa-miR-345-5p	0.00233398
hsa-let-7c-5p	hsa-miR-346	0.00200847
hsa-let-7c-5p	hsa-miR-34a-5p	0.00350723
hsa-let-7c-5p	hsa-miR-34b-3p	0.00361748
hsa-let-7c-5p	hsa-miR-34b-5p	0.00351375
hsa-let-7c-5p	hsa-miR-34c-5p	0.00360211
hsa-let-7c-5p	hsa-miR-361-3p	0.00209432
hsa-let-7c-5p	hsa-miR-3615	0.00225354
hsa-let-7c-5p	hsa-miR-361-5p	0.00308475
hsa-let-7c-5p	hsa-miR-362-3p	0.00232664
hsa-let-7c-5p	hsa-miR-362-5p	0.00125956
hsa-let-7c-5p	hsa-miR-363-3p	0.0023161
hsa-let-7c-5p	hsa-miR-365a-3p	0.00280136
hsa-let-7c-5p	hsa-miR-365a-5p	0.000936114
hsa-let-7c-5p	hsa-miR-3687	0.00182201
hsa-let-7c-5p	hsa-miR-370-3p	0.00207595
hsa-let-7c-5p	hsa-miR-372-3p	0.00220175
hsa-let-7c-5p	hsa-miR-373-3p	0.00249998
hsa-let-7c-5p	hsa-miR-374a-5p	0.00226482
hsa-let-7c-5p	hsa-miR-374b-5p	0.00141136
hsa-let-7c-5p	hsa-miR-375	0.00301048
hsa-let-7c-5p	hsa-miR-376a-3p	0.0029173
hsa-let-7c-5p	hsa-miR-376a-5p	0.00112607
hsa-let-7c-5p	hsa-miR-376c-3p	0.00171771
hsa-let-7c-5p	hsa-miR-377-3p	0.00185242
hsa-let-7c-5p	hsa-miR-378a-3p	0.00338557
hsa-let-7c-5p	hsa-miR-378a-5p	0.00269164
hsa-let-7c-5p	hsa-miR-378c	0.00204395
hsa-let-7c-5p	hsa-miR-383-5p	0.00225641
hsa-let-7c-5p	hsa-miR-3909	0.00195922
hsa-let-7c-5p	hsa-miR-3943	0.00194689
hsa-let-7c-5p	hsa-miR-409-3p	0.00198165
hsa-let-7c-5p	hsa-miR-421	0.00314338
hsa-let-7c-5p	hsa-miR-422a	0.00241994
hsa-let-7c-5p	hsa-miR-423-3p	0.00345842
hsa-let-7c-5p	hsa-miR-423-5p	0.00385049
hsa-let-7c-5p	hsa-miR-424-3p	0.00231704
hsa-let-7c-5p	hsa-miR-424-5p	0.00381465
hsa-let-7c-5p	hsa-miR-425-3p	0.00309455
hsa-let-7c-5p	hsa-miR-425-5p	0.0030603
hsa-let-7c-5p	hsa-miR-429	0.00361746
hsa-let-7c-5p	hsa-miR-4326	0.00193779
hsa-let-7c-5p	hsa-miR-433-3p	0.00181307
hsa-let-7c-5p	hsa-miR-449a	0.00301625
hsa-let-7c-5p	hsa-miR-449b-5p	0.00338208
hsa-let-7c-5p	hsa-miR-449c-5p	0.00225871
hsa-let-7c-5p	hsa-miR-450a-5p	0.00182842
hsa-let-7c-5p	hsa-miR-451a	0.00259732
hsa-let-7c-5p	hsa-miR-454-3p	0.00172573
hsa-let-7c-5p	hsa-miR-454-5p	0.00182164
hsa-let-7c-5p	hsa-miR-455-3p	0.00337618
hsa-let-7c-5p	hsa-miR-455-5p	0.00263073
hsa-let-7c-5p	hsa-miR-483-3p	0.00202212
hsa-let-7c-5p	hsa-miR-484	0.00413543
hsa-let-7c-5p	hsa-miR-485-3p	0.00203777
hsa-let-7c-5p	hsa-miR-486-5p	0.00291208
hsa-let-7c-5p	hsa-miR-488-3p	0.00134523
hsa-let-7c-5p	hsa-miR-488-5p	0.0019719
hsa-let-7c-5p	hsa-miR-491-5p	0.00195669
hsa-let-7c-5p	hsa-miR-494-3p	0.00207431
hsa-let-7c-5p	hsa-miR-495-3p	0.00160463
hsa-let-7c-5p	hsa-miR-497-5p	0.00255906
hsa-let-7c-5p	hsa-miR-498	0.00241671
hsa-let-7c-5p	hsa-miR-499a-5p	0.00226524
hsa-let-7c-5p	hsa-miR-500a-3p	0.00146177
hsa-let-7c-5p	hsa-miR-500a-5p	0.00156144
hsa-let-7c-5p	hsa-miR-501-3p	0.00219227
hsa-let-7c-5p	hsa-miR-501-5p	0.00319485
hsa-let-7c-5p	hsa-miR-502-3p	0.00177105
hsa-let-7c-5p	hsa-miR-503-5p	0.00275755
hsa-let-7c-5p	hsa-miR-504-5p	0.00317424
hsa-let-7c-5p	hsa-miR-505-3p	0.00349627
hsa-let-7c-5p	hsa-miR-505-5p	0.00324983
hsa-let-7c-5p	hsa-miR-509-3p	0.00249027
hsa-let-7c-5p	hsa-miR-510-5p	0.00135765
hsa-let-7c-5p	hsa-miR-516a-5p	0.00114936
hsa-let-7c-5p	hsa-miR-519a-3p	0.00185498
hsa-let-7c-5p	hsa-miR-519b-3p	0.00172103
hsa-let-7c-5p	hsa-miR-519c-3p	0.00189717
hsa-let-7c-5p	hsa-miR-519d-3p	0.00204597
hsa-let-7c-5p	hsa-miR-520a-3p	0.00188486
hsa-let-7c-5p	hsa-miR-520b	0.00202114
hsa-let-7c-5p	hsa-miR-520c-3p	0.00216908
hsa-let-7c-5p	hsa-miR-520e	0.00142773
hsa-let-7c-5p	hsa-miR-520h	0.00188036
hsa-let-7c-5p	hsa-miR-522-3p	0.00185593
hsa-let-7c-5p	hsa-miR-524-5p	0.00183158
hsa-let-7c-5p	hsa-miR-532-3p	0.00136347
hsa-let-7c-5p	hsa-miR-532-5p	0.00142811
hsa-let-7c-5p	hsa-miR-542-3p	0.00209281
hsa-let-7c-5p	hsa-miR-542-5p	0.00163535
hsa-let-7c-5p	hsa-miR-548a-3p	0.00168502
hsa-let-7c-5p	hsa-miR-548b-3p	0.001321
hsa-let-7c-5p	hsa-miR-548d-5p	0.00122442
hsa-let-7c-5p	hsa-miR-550a-3p	0.00171634
hsa-let-7c-5p	hsa-miR-550a-5p	0.00103527
hsa-let-7c-5p	hsa-miR-559	0.00214728
hsa-let-7c-5p	hsa-miR-562	0.00253797
hsa-let-7c-5p	hsa-miR-574-3p	0.000896732
hsa-let-7c-5p	hsa-miR-577	0.000943326
hsa-let-7c-5p	hsa-miR-590-3p	0.00210635
hsa-let-7c-5p	hsa-miR-590-5p	0.00261337
hsa-let-7c-5p	hsa-miR-598-3p	0.00137087
hsa-let-7c-5p	hsa-miR-605-5p	0.00233685
hsa-let-7c-5p	hsa-miR-608	0.00277311
hsa-let-7c-5p	hsa-miR-615-3p	0.00379764
hsa-let-7c-5p	hsa-miR-615-5p	0.00179563
hsa-let-7c-5p	hsa-miR-616-3p	0.00274836
hsa-let-7c-5p	hsa-miR-616-5p	0.00105279
hsa-let-7c-5p	hsa-miR-622	0.00216501
hsa-let-7c-5p	hsa-miR-625-5p	0.00212071
hsa-let-7c-5p	hsa-miR-628-3p	0.00189871
hsa-let-7c-5p	hsa-miR-629-3p	0.00143827
hsa-let-7c-5p	hsa-miR-629-5p	0.00167641
hsa-let-7c-5p	hsa-miR-630	0.0020407
hsa-let-7c-5p	hsa-miR-636	0.00209531
hsa-let-7c-5p	hsa-miR-642a-5p	0.00170377
hsa-let-7c-5p	hsa-miR-644a	0.00206145
hsa-let-7c-5p	hsa-miR-652-3p	0.00342782
hsa-let-7c-5p	hsa-miR-657	0.00230034
hsa-let-7c-5p	hsa-miR-661	0.00191615
hsa-let-7c-5p	hsa-miR-663a	0.00208155
hsa-let-7c-5p	hsa-miR-671-3p	0.0015277
hsa-let-7c-5p	hsa-miR-671-5p	0.00196889
hsa-let-7c-5p	hsa-miR-708-3p	0.00161653
hsa-let-7c-5p	hsa-miR-708-5p	0.0025628
hsa-let-7c-5p	hsa-miR-7-1-3p	0.00190706
hsa-let-7c-5p	hsa-miR-744-3p	0.00156297
hsa-let-7c-5p	hsa-miR-744-5p	0.00369378
hsa-let-7c-5p	hsa-miR-7-5p	0.00313119
hsa-let-7c-5p	hsa-miR-760	0.00310447
hsa-let-7c-5p	hsa-miR-765	0.00194927
hsa-let-7c-5p	hsa-miR-766-3p	0.00382684
hsa-let-7c-5p	hsa-miR-769-3p	0.00355912
hsa-let-7c-5p	hsa-miR-769-5p	0.00276784
hsa-let-7c-5p	hsa-miR-874-3p	0.0031521
hsa-let-7c-5p	hsa-miR-885-5p	0.00236587
hsa-let-7c-5p	hsa-miR-92a-1-5p	0.0027759
hsa-let-7c-5p	hsa-miR-92a-3p	0.00397586
hsa-let-7c-5p	hsa-miR-92b-3p	0.00410011
hsa-let-7c-5p	hsa-miR-92b-5p	0.00225398
[truncated: 159,606 more rows]
