# Supplementary material for: Integration of Multiple Genomic and Phenotype Data to Infer Novel miRNA-Disease Associations
Source: PLoS One. 2016 Feb 5;11(2):e0148521. doi: 10.1371/journal.pone.0148521 (PMC4743935; doi:10.1371/journal.pone.0148521)
Supplement: S3 Table — (XLS) [file pone.0148521.s011.xls]

## Sheet: Glioblastoma
MIM ID	miRNA ID	score	rank
137800	hsa-miR-200a-3p	0.00052333	1
137800	hsa-miR-190a-5p	0.000482903	2
137800	hsa-miR-126-3p	0.000280548	3
137800	hsa-miR-126-5p	0.000278445	4
137800	hsa-miR-223-3p	0.000268541	5
137800	hsa-miR-29b-3p	0.000263389	6
137800	hsa-miR-34c-5p	0.000260245	7
137800	hsa-miR-34b-5p	0.000253887	8
137800	hsa-miR-1-3p	0.000252992	9
137800	hsa-miR-34b-3p	0.00025213	10
137800	hsa-miR-133b	0.000251962	11
137800	hsa-miR-199b-5p	0.000249953	12
137800	hsa-miR-127-3p	0.000249519	13
137800	hsa-miR-29b-2-5p	0.000248717	14
137800	hsa-miR-135b-5p	0.000246396	15
137800	hsa-miR-199a-5p	0.000245969	16
137800	hsa-miR-125a-3p	0.000245091	17
137800	hsa-miR-199a-3p	0.000244958	18
137800	hsa-miR-200c-3p	0.000243395	19
137800	hsa-miR-125a-5p	0.000242995	20
137800	hsa-miR-338-3p	0.000242276	21
137800	hsa-let-7c-5p	0.000242088	22
137800	hsa-let-7e-3p	0.000240604	23
137800	hsa-miR-150-5p	0.000240311	24
137800	hsa-let-7b-5p	0.000239578	25
137800	hsa-miR-144-3p	0.000239198	26
137800	hsa-miR-133a-3p	0.000238876	27
137800	hsa-miR-100-5p	0.000238171	28
137800	hsa-miR-193b-3p	0.000234707	29
137800	hsa-let-7e-5p	0.000234382	30
137800	hsa-let-7f-5p	0.000234343	31
137800	hsa-miR-132-3p	0.000233825	32
137800	hsa-miR-378a-3p	0.00023297	33
137800	hsa-let-7g-5p	0.000232803	34
137800	hsa-let-7f-1-3p	0.000232108	35
137800	hsa-miR-494-3p	0.000231283	36
137800	hsa-miR-361-3p	0.000231089	37
137800	hsa-miR-378a-5p	0.000230799	38
137800	hsa-miR-103a-3p	0.000229602	39
137800	hsa-let-7i-5p	0.000229506	40
137800	hsa-miR-186-3p	0.000229054	41
137800	hsa-miR-122-5p	0.000229003	42
137800	hsa-miR-186-5p	0.000227907	43
137800	hsa-miR-141-3p	0.000227802	44
137800	hsa-miR-192-5p	0.00022758	45
137800	hsa-miR-409-3p	0.000226649	46
137800	hsa-miR-296-5p	0.000226363	47
137800	hsa-miR-30d-5p	0.000225648	48
137800	hsa-miR-376c-3p	0.00022517	49
137800	hsa-miR-361-5p	0.000225014	50
137800	hsa-miR-140-5p	0.00022462	51
137800	hsa-miR-30b-5p	0.000223759	52
137800	hsa-miR-140-3p	0.000222615	53
137800	hsa-miR-30b-3p	0.000222449	54
137800	hsa-miR-191-3p	0.000222249	55
137800	hsa-miR-296-3p	0.00022211	56
137800	hsa-miR-23a-3p	0.000221868	57
137800	hsa-miR-191-5p	0.000221788	58
137800	hsa-miR-497-5p	0.000221093	59
137800	hsa-miR-629-5p	0.000220946	60
137800	hsa-miR-197-3p	0.000220415	61
137800	hsa-miR-130b-3p	0.000220159	62
137800	hsa-miR-301a-3p	0.000220049	63
137800	hsa-miR-212-3p	0.000219346	64
137800	hsa-miR-629-3p	0.000219307	65
137800	hsa-miR-429	0.000219179	66
137800	hsa-miR-33b-5p	0.000219138	67
137800	hsa-miR-495-3p	0.00021885	68
137800	hsa-miR-194-5p	0.000217928	69
137800	hsa-miR-98-5p	0.000217006	70
137800	hsa-miR-625-5p	0.000216927	71
137800	hsa-miR-424-5p	0.000216625	72
137800	hsa-miR-365a-3p	0.000216439	73
137800	hsa-miR-130b-5p	0.000216215	74
137800	hsa-miR-99b-3p	0.000216197	75
137800	hsa-miR-935	0.000215827	76
137800	hsa-miR-423-5p	0.000213209	77
137800	hsa-miR-99b-5p	0.000212689	78
137800	hsa-miR-320a	0.000212602	79
137800	hsa-miR-129-2-3p	0.000211906	80
137800	hsa-miR-129-5p	0.000211661	81
137800	hsa-miR-301b-3p	0.000211631	82
137800	hsa-miR-215-5p	0.000211507	83
137800	hsa-miR-330-3p	0.000210893	84
137800	hsa-miR-372-3p	0.000210856	85
137800	hsa-miR-330-5p	0.000210534	86
137800	hsa-miR-363-3p	0.00021044	87
137800	hsa-miR-423-3p	0.000209189	88
137800	hsa-miR-590-5p	0.000209176	89
137800	hsa-miR-449a	0.000209148	90
137800	hsa-miR-608	0.000208069	91
137800	hsa-miR-345-5p	0.000207644	92
137800	hsa-miR-378c	0.000207541	93
137800	hsa-miR-520h	0.000207433	94
137800	hsa-miR-216a-5p	0.000207356	95
137800	hsa-miR-217	0.000207292	96
137800	hsa-miR-449b-5p	0.000207152	97
137800	hsa-miR-187-3p	0.000206909	98
137800	hsa-miR-590-3p	0.000206902	99
137800	hsa-miR-346	0.000206266	100
137800	hsa-miR-339-3p	0.000206232	101
137800	hsa-miR-147a	0.000206222	102
137800	hsa-miR-337-3p	0.000205873	103
137800	hsa-miR-324-5p	0.000205444	104
137800	hsa-miR-33a-5p	0.000205231	105
137800	hsa-miR-1224-3p	0.000205148	106
137800	hsa-miR-339-5p	0.000204971	107
137800	hsa-miR-148b-3p	0.000204928	108
137800	hsa-miR-320b	0.000204766	109
137800	hsa-miR-874-3p	0.000204239	110
137800	hsa-miR-1224-5p	0.000204165	111
137800	hsa-miR-550a-3p	0.000203976	112
137800	hsa-miR-520a-3p	0.000203535	113
137800	hsa-miR-519d-3p	0.000203241	114
137800	hsa-miR-370-3p	0.000203096	115
137800	hsa-miR-661	0.000202979	116
137800	hsa-miR-663a	0.000202868	117
137800	hsa-miR-498	0.000202647	118
137800	hsa-miR-324-3p	0.000202627	119
137800	hsa-miR-422a	0.000202616	120
137800	hsa-miR-374a-5p	0.000202521	121
137800	hsa-miR-760	0.000202475	122
137800	hsa-miR-503-5p	0.000202366	123
137800	hsa-miR-421	0.00020211	124
137800	hsa-miR-519c-3p	0.000201975	125
137800	hsa-miR-484	0.000201964	126
137800	hsa-miR-454-5p	0.000201931	127
137800	hsa-miR-433-3p	0.000201808	128
137800	hsa-miR-520b	0.000201753	129
137800	hsa-miR-671-3p	0.000201683	130
137800	hsa-miR-2110	0.000201133	131
137800	hsa-miR-615-3p	0.000201051	132
137800	hsa-miR-454-3p	0.000200891	133
137800	hsa-miR-744-3p	0.000200823	134
137800	hsa-miR-532-3p	0.000200701	135
137800	hsa-miR-299-5p	0.000200476	136
137800	hsa-miR-509-3p	0.000200267	137
137800	hsa-miR-520c-3p	0.000200212	138
137800	hsa-miR-136-5p	0.000200066	139
137800	hsa-miR-320c	0.000199942	140
137800	hsa-miR-520e	0.00019938	141
137800	hsa-miR-188-5p	0.00019935	142
137800	hsa-miR-377-3p	0.000199293	143
137800	hsa-miR-657	0.000199175	144
137800	hsa-miR-1256	0.000199171	145
137800	hsa-miR-298	0.000199144	146
137800	hsa-miR-630	0.000199102	147
137800	hsa-miR-766-3p	0.000198541	148
137800	hsa-miR-1285-3p	0.000198366	149
137800	hsa-miR-501-5p	0.000198292	150
137800	hsa-miR-1909-3p	0.000198077	151
137800	hsa-miR-628-3p	0.000198051	152
137800	hsa-miR-1296-5p	0.000198027	153
137800	hsa-miR-500a-3p	0.000197675	154
137800	hsa-miR-450a-5p	0.000197601	155
137800	hsa-miR-340-5p	0.000197513	156
137800	hsa-miR-1301-3p	0.000197218	157
137800	hsa-miR-505-5p	0.000196972	158
137800	hsa-miR-598-3p	0.000196862	159
137800	hsa-miR-1909-5p	0.00019675	160
137800	hsa-miR-1228-3p	0.000196553	161
137800	hsa-miR-519a-3p	0.00019646	162
137800	hsa-miR-374b-5p	0.000196371	163
137800	hsa-miR-340-3p	0.000195982	164
137800	hsa-miR-3615	0.000195809	165
137800	hsa-miR-548b-3p	0.000195659	166
137800	hsa-miR-505-3p	0.000195582	167
137800	hsa-miR-769-5p	0.000195579	168
137800	hsa-miR-4326	0.000195554	169
137800	hsa-miR-652-3p	0.000195552	170
137800	hsa-miR-519b-3p	0.000195445	171
137800	hsa-miR-203a-3p	0.000194957	172
137800	hsa-miR-671-5p	0.000194918	173
137800	hsa-miR-3176	0.000194698	174
137800	hsa-miR-744-5p	0.000194602	175
137800	hsa-miR-769-3p	0.000194446	176
137800	hsa-miR-3687	0.000194429	177
137800	hsa-miR-331-3p	0.000194292	178
137800	hsa-miR-3943	0.00019429	179
137800	hsa-miR-1227-3p	0.000194193	180
137800	hsa-miR-1226-3p	0.000194154	181
137800	hsa-miR-501-3p	0.00019414	182
137800	hsa-miR-1229-3p	0.000193952	183
137800	hsa-miR-1226-5p	0.000193934	184
137800	hsa-miR-1268a	0.000193716	185
137800	hsa-miR-605-5p	0.000193597	186
137800	hsa-miR-562	0.000193524	187
137800	hsa-miR-124a	0.000193229	188
137800	hsa-let-7b-3p	0.000192815	189
137800	hsa-miR-644a	0.000192717	190
137800	hsa-miR-559	0.000192704	191
137800	hsa-miR-500a-5p	0.000192531	192
137800	hsa-miR-1180-3p	0.000192442	193
137800	hsa-miR-1295a	0.000192329	194
137800	hsa-miR-1236-3p	0.000192038	195
137800	hsa-miR-1247-5p	0.000191701	196
137800	hsa-miR-1303	0.00019155	197
137800	hsa-miR-940	0.000191396	198
137800	hsa-miR-449c-5p	0.000191352	199
137800	hsa-miR-1250-5p	0.000190524	200
137800	hsa-miR-3181	0.00019024	201
137800	hsa-miR-3909	0.00018969	202
137800	hsa-miR-1260b	0.000189128	203
137800	hsa-miR-193b-5p	0.00018821	204
137800	hsa-miR-616-5p	0.000187631	205
137800	hsa-let-7g-3p	0.00018598	206
137800	hsa-miR-103a-2-5p	0.000181129	207
137800	hsa-miR-548d-5p	0.000174663	208
137800	hsa-miR-499a-5p	0.000167143	209
137800	hsa-miR-424-3p	0.000165193	210
137800	hsa-miR-28-5p	0.000164578	211
137800	hsa-miR-365a-5p	0.000161982	212
137800	hsa-miR-28-3p	0.000159446	213
137800	hsa-miR-198	0.0001586	214
137800	hsa-miR-362-3p	0.000157534	215
137800	hsa-miR-488-5p	0.000157501	216
137800	hsa-miR-550a-5p	0.000157398	217
137800	hsa-miR-148b-5p	0.000156982	218
137800	hsa-miR-488-3p	0.000154936	219
137800	hsa-miR-532-5p	0.000154854	220
137800	hsa-miR-642a-5p	0.000154048	221
137800	hsa-miR-502-3p	0.000153675	222
137800	hsa-miR-577	0.000152912	223
137800	hsa-miR-1915-3p	0.000152705	224
137800	hsa-miR-615-5p	0.000152681	225
137800	hsa-miR-485-3p	0.000151524	226
137800	hsa-miR-1915-5p	0.00015127	227
137800	hsa-miR-616-3p	0.000150876	228
137800	hsa-miR-622	0.000149915	229
137800	hsa-miR-765	0.000149353	230
137800	hsa-miR-1254	0.000147987	231
137800	hsa-miR-331-5p	0.000147408	232
137800	hsa-miR-1237-3p	0.000147302	233
137800	hsa-miR-548a-3p	0.000146996	234
137800	hsa-miR-516a-5p	0.000146955	235
137800	hsa-miR-1276	0.000146809	236
137800	hsa-miR-1249-3p	0.000146519	237
137800	hsa-miR-1225-3p	0.000144323	238
137800	hsa-miR-524-5p	0.000144235	239
137800	hsa-miR-1225-5p	0.00014403	240
137800	hsa-miR-320d	0.000143791	241
137800	hsa-miR-522-3p	0.000143518	242
137800	hsa-miR-510-5p	0.000140705	243
137800	hsa-let-7f-2-3p	0.000136826	244
137800	hsa-miR-574-3p	0.000113433	245
137800	hsa-miR-362-5p	0.000108796	246
137800	hsa-miR-636	0.000102885	247

## Sheet: Myocardial infarction
MIM ID	miRNA ID	score	rank
608446	hsa-miR-146a-5p	0.000287565	1
608446	hsa-miR-17-5p	0.000285525	2
608446	hsa-miR-17-3p	0.000284165	3
608446	hsa-miR-125b-2-3p	0.000279068	4
608446	hsa-miR-125b-5p	0.000272788	5
608446	hsa-miR-182-3p	0.00027076	6
608446	hsa-miR-19b-3p	0.00026887	7
608446	hsa-miR-34c-5p	0.000262643	8
608446	hsa-miR-29c-3p	0.00025798	9
608446	hsa-miR-29c-5p	0.000257912	10
608446	hsa-miR-19b-1-5p	0.000257807	11
608446	hsa-miR-18a-3p	0.000257291	12
608446	hsa-miR-16-1-3p	0.000255012	13
608446	hsa-miR-16-5p	0.000254855	14
608446	hsa-miR-18a-5p	0.00025382	15
608446	hsa-miR-145-5p	0.000253239	16
608446	hsa-miR-221-3p	0.000251507	17
608446	hsa-miR-19a-3p	0.00025144	18
608446	hsa-let-7a-3p	0.00024741	19
608446	hsa-miR-15a-3p	0.000247024	20
608446	hsa-miR-181b-5p	0.000246915	21
608446	hsa-miR-143-3p	0.00024641	22
608446	hsa-miR-146b-5p	0.00024569	23
608446	hsa-miR-100-5p	0.000245679	24
608446	hsa-miR-9-5p	0.000245223	25
608446	hsa-miR-15a-5p	0.000244792	26
608446	hsa-miR-34b-5p	0.000244597	27
608446	hsa-miR-9-3p	0.000244539	28
608446	hsa-miR-34b-3p	0.000243982	29
608446	hsa-miR-199a-3p	0.000242376	30
608446	hsa-miR-199a-5p	0.000241706	31
608446	hsa-miR-183-5p	0.00024066	32
608446	hsa-miR-200a-3p	0.000240083	33
608446	hsa-miR-7-5p	0.000240009	34
608446	hsa-let-7e-3p	0.000239819	35
608446	hsa-miR-30c-2-3p	0.000239515	36
608446	hsa-miR-196a-5p	0.000238684	37
608446	hsa-miR-222-3p	0.000238557	38
608446	hsa-miR-200c-3p	0.00023729	39
608446	hsa-miR-200b-3p	0.000236761	40
608446	hsa-miR-182-5p	0.000236643	41
608446	hsa-miR-106a-5p	0.000235903	42
608446	hsa-miR-26a-5p	0.000235673	43
608446	hsa-miR-26a-2-3p	0.000235424	44
608446	hsa-miR-205-5p	0.000235401	45
608446	hsa-miR-124-3p	0.000235224	46
608446	hsa-miR-378a-3p	0.00023456	47
608446	hsa-miR-181a-5p	0.000234331	48
608446	hsa-miR-103a-3p	0.000234244	49
608446	hsa-miR-10a-3p	0.000234129	50
608446	hsa-let-7e-5p	0.000234071	51
608446	hsa-miR-99a-5p	0.000234053	52
608446	hsa-miR-148a-3p	0.000233479	53
608446	hsa-miR-122-5p	0.000233284	54
608446	hsa-miR-148a-5p	0.000233208	55
608446	hsa-miR-99a-3p	0.0002331	56
608446	hsa-miR-10a-5p	0.000232968	57
608446	hsa-let-7b-5p	0.000232943	58
608446	hsa-miR-378a-5p	0.00023259	59
608446	hsa-miR-224-5p	0.000232332	60
608446	hsa-let-7c-5p	0.000232242	61
608446	hsa-miR-375	0.000232165	62
608446	hsa-miR-107	0.000232105	63
608446	hsa-miR-214-3p	0.000231641	64
608446	hsa-miR-101-5p	0.000231001	65
608446	hsa-miR-218-5p	0.000230311	66
608446	hsa-miR-335-5p	0.000229858	67
608446	hsa-let-7f-1-3p	0.00022944	68
608446	hsa-let-7d-5p	0.000229118	69
608446	hsa-miR-192-5p	0.000228532	70
608446	hsa-miR-101-3p	0.000228176	71
608446	hsa-miR-93-3p	0.000227839	72
608446	hsa-miR-96-5p	0.000227531	73
608446	hsa-miR-93-5p	0.000227157	74
608446	hsa-miR-149-5p	0.000226896	75
608446	hsa-miR-338-3p	0.000226683	76
608446	hsa-let-7f-5p	0.000226523	77
608446	hsa-miR-27b-5p	0.000226496	78
608446	hsa-let-7g-5p	0.000226401	79
608446	hsa-miR-141-3p	0.000226113	80
608446	hsa-miR-193a-3p	0.000225506	81
608446	hsa-miR-30c-1-3p	0.000225308	82
608446	hsa-miR-193a-5p	0.000225068	83
608446	hsa-miR-125a-3p	0.000224785	84
608446	hsa-miR-25-3p	0.000224757	85
608446	hsa-miR-212-3p	0.000224707	86
608446	hsa-miR-23b-3p	0.000224341	87
608446	hsa-miR-23a-3p	0.000224145	88
608446	hsa-miR-27a-3p	0.000224066	89
608446	hsa-miR-296-5p	0.000223868	90
608446	hsa-let-7i-5p	0.000223666	91
608446	hsa-miR-144-3p	0.000223474	92
608446	hsa-miR-199b-5p	0.000222925	93
608446	hsa-miR-27b-3p	0.000222816	94
608446	hsa-miR-30c-5p	0.000222756	95
608446	hsa-miR-342-5p	0.00022257	96
608446	hsa-miR-23b-5p	0.000221956	97
608446	hsa-miR-629-3p	0.000221712	98
608446	hsa-miR-151a-3p	0.000221298	99
608446	hsa-miR-22-3p	0.000221129	100
608446	hsa-miR-191-5p	0.000221043	101
608446	hsa-miR-20b-5p	0.00022086	102
608446	hsa-miR-185-3p	0.000220486	103
608446	hsa-miR-127-3p	0.000220331	104
608446	hsa-miR-128-3p	0.000220175	105
608446	hsa-miR-15b-5p	0.000219983	106
608446	hsa-miR-15b-3p	0.000219702	107
608446	hsa-miR-191-3p	0.000219609	108
608446	hsa-miR-135b-5p	0.000219284	109
608446	hsa-miR-542-5p	0.000219271	110
608446	hsa-miR-302b-3p	0.000219243	111
608446	hsa-miR-125a-5p	0.000219057	112
608446	hsa-miR-342-3p	0.000218863	113
608446	hsa-miR-296-3p	0.000218791	114
608446	hsa-miR-137	0.000218487	115
608446	hsa-miR-542-3p	0.000218277	116
608446	hsa-miR-301a-3p	0.000217982	117
608446	hsa-miR-30d-5p	0.000217883	118
608446	hsa-miR-130b-5p	0.000217883	119
608446	hsa-miR-140-3p	0.000217689	120
608446	hsa-miR-130a-3p	0.000217564	121
608446	hsa-miR-151a-5p	0.000217427	122
608446	hsa-miR-30b-5p	0.000217188	123
608446	hsa-miR-26b-5p	0.000217008	124
608446	hsa-miR-424-5p	0.000216773	125
608446	hsa-miR-616-5p	0.000216665	126
608446	hsa-miR-365a-3p	0.000216651	127
608446	hsa-miR-138-5p	0.000216595	128
608446	hsa-miR-130b-3p	0.000216591	129
608446	hsa-miR-30b-3p	0.000216527	130
608446	hsa-miR-18b-5p	0.000216074	131
608446	hsa-miR-373-3p	0.00021541	132
608446	hsa-miR-708-5p	0.000215336	133
608446	hsa-miR-26b-3p	0.000215246	134
608446	hsa-miR-363-3p	0.000215246	135
608446	hsa-miR-196b-5p	0.000214622	136
608446	hsa-miR-629-5p	0.000214529	137
608446	hsa-miR-140-5p	0.00021439	138
608446	hsa-miR-193b-3p	0.000214131	139
608446	hsa-miR-429	0.000212911	140
608446	hsa-miR-181c-5p	0.000212715	141
608446	hsa-miR-30e-3p	0.000212599	142
608446	hsa-miR-92b-5p	0.000212533	143
608446	hsa-miR-497-5p	0.000212064	144
608446	hsa-miR-204-5p	0.000212037	145
608446	hsa-miR-153-3p	0.00021201	146
608446	hsa-miR-194-5p	0.000211989	147
608446	hsa-miR-30e-5p	0.000211935	148
608446	hsa-miR-302a-3p	0.000211889	149
608446	hsa-miR-135a-5p	0.000211791	150
608446	hsa-miR-326	0.000211691	151
608446	hsa-miR-491-5p	0.000211508	152
608446	hsa-miR-92b-3p	0.00021132	153
608446	hsa-miR-625-5p	0.000210535	154
608446	hsa-miR-320a	0.000210516	155
608446	hsa-miR-185-5p	0.000210237	156
608446	hsa-miR-302d-3p	0.000210215	157
608446	hsa-miR-361-5p	0.000209998	158
608446	hsa-miR-99b-5p	0.000209983	159
608446	hsa-miR-134-5p	0.00020991	160
608446	hsa-miR-1303	0.000209865	161
608446	hsa-miR-148b-3p	0.00020934	162
608446	hsa-miR-550a-3p	0.000208949	163
608446	hsa-miR-590-3p	0.00020893	164
608446	hsa-miR-1224-5p	0.000208852	165
608446	hsa-miR-302c-3p	0.000208538	166
608446	hsa-miR-152-3p	0.000208425	167
608446	hsa-miR-376a-3p	0.00020829	168
608446	hsa-miR-139-5p	0.000208189	169
608446	hsa-miR-361-3p	0.000207851	170
608446	hsa-miR-339-3p	0.000207599	171
608446	hsa-miR-99b-3p	0.000207144	172
608446	hsa-miR-425-3p	0.000207071	173
608446	hsa-miR-129-5p	0.000207045	174
608446	hsa-miR-425-5p	0.000207027	175
608446	hsa-miR-346	0.000206952	176
608446	hsa-miR-1268a	0.000206934	177
608446	hsa-miR-129-2-3p	0.000206648	178
608446	hsa-miR-215-5p	0.000206595	179
608446	hsa-miR-299-5p	0.000206444	180
608446	hsa-miR-483-3p	0.000206441	181
608446	hsa-miR-32-5p	0.000206241	182
608446	hsa-miR-330-5p	0.000206038	183
608446	hsa-miR-330-3p	0.000205665	184
608446	hsa-miR-337-3p	0.000205401	185
608446	hsa-miR-433-3p	0.000205377	186
608446	hsa-miR-494-3p	0.000205371	187
608446	hsa-miR-503-5p	0.000205348	188
608446	hsa-miR-324-5p	0.000205255	189
608446	hsa-miR-345-5p	0.00020488	190
608446	hsa-miR-500a-5p	0.000204755	191
608446	hsa-miR-339-5p	0.000204747	192
608446	hsa-miR-409-3p	0.000204569	193
608446	hsa-miR-519c-3p	0.000204542	194
608446	hsa-miR-520b	0.000204522	195
608446	hsa-miR-608	0.000204493	196
608446	hsa-miR-184	0.00020436	197
608446	hsa-miR-33b-5p	0.000204099	198
608446	hsa-miR-1224-3p	0.000204094	199
608446	hsa-miR-449a	0.000203584	200
608446	hsa-miR-181d-5p	0.000203283	201
608446	hsa-miR-147a	0.000202951	202
608446	hsa-miR-421	0.000202913	203
608446	hsa-miR-324-3p	0.000202736	204
608446	hsa-miR-301b-3p	0.000202731	205
608446	hsa-miR-504-5p	0.000202389	206
608446	hsa-miR-449b-5p	0.000202387	207
608446	hsa-miR-885-5p	0.000202365	208
608446	hsa-miR-372-3p	0.000202278	209
608446	hsa-let-7a-5p	0.000202096	210
608446	hsa-miR-216a-5p	0.000201944	211
608446	hsa-miR-370-3p	0.000201858	212
608446	hsa-miR-615-3p	0.000201817	213
608446	hsa-miR-217	0.000201806	214
608446	hsa-miR-187-3p	0.000201775	215
608446	hsa-miR-532-3p	0.000201711	216
608446	hsa-miR-498	0.00020156	217
608446	hsa-miR-661	0.000201438	218
608446	hsa-miR-484	0.000201301	219
608446	hsa-miR-520h	0.000201043	220
608446	hsa-miR-298	0.000200981	221
608446	hsa-miR-376c-3p	0.000200861	222
608446	hsa-miR-663a	0.000200565	223
608446	hsa-miR-590-5p	0.000200504	224
608446	hsa-miR-190a-5p	0.00020034	225
608446	hsa-miR-142-3p	0.000200315	226
608446	hsa-miR-520a-3p	0.000200291	227
608446	hsa-miR-520c-3p	0.000200253	228
608446	hsa-miR-320b	0.000200068	229
608446	hsa-miR-383-5p	0.00019981	230
608446	hsa-miR-33a-5p	0.000199776	231
608446	hsa-miR-671-3p	0.000199662	232
608446	hsa-miR-760	0.000199063	233
608446	hsa-miR-501-3p	0.000199029	234
608446	hsa-miR-374a-5p	0.000198889	235
608446	hsa-miR-378c	0.000198886	236
608446	hsa-miR-519d-3p	0.000198872	237
608446	hsa-miR-136-5p	0.000198846	238
608446	hsa-miR-455-5p	0.000198458	239
608446	hsa-miR-188-5p	0.000198382	240
608446	hsa-miR-3181	0.000198068	241
608446	hsa-miR-374b-5p	0.000198015	242
608446	hsa-miR-630	0.00019786	243
608446	hsa-miR-455-3p	0.000197851	244
608446	hsa-miR-340-5p	0.000197809	245
608446	hsa-miR-1909-3p	0.000197793	246
608446	hsa-miR-548b-3p	0.00019774	247
608446	hsa-miR-454-5p	0.000197671	248
608446	hsa-miR-221-5p	0.00019761	249
608446	hsa-miR-769-5p	0.000197551	250
608446	hsa-miR-454-3p	0.000197522	251
608446	hsa-miR-377-3p	0.000197521	252
608446	hsa-miR-422a	0.000197507	253
608446	hsa-miR-874-3p	0.00019744	254
608446	hsa-miR-657	0.00019706	255
608446	hsa-miR-519b-3p	0.000197031	256
608446	hsa-miR-1909-5p	0.000196889	257
608446	hsa-miR-2110	0.000196839	258
608446	hsa-miR-1236-3p	0.000196687	259
608446	hsa-miR-520e	0.000196686	260
608446	hsa-miR-652-3p	0.000196628	261
608446	hsa-miR-509-3p	0.000196603	262
608446	hsa-miR-671-5p	0.000196032	263
608446	hsa-miR-1250-5p	0.000195148	264
608446	hsa-miR-16-2-3p	0.000195025	265
608446	hsa-miR-501-5p	0.000194866	266
608446	hsa-miR-320c	0.000194864	267
608446	hsa-miR-1226-5p	0.000194766	268
608446	hsa-miR-562	0.000194634	269
608446	hsa-miR-331-3p	0.000194397	270
608446	hsa-miR-124a	0.000194292	271
608446	hsa-miR-505-3p	0.000194097	272
608446	hsa-miR-1301-3p	0.000194023	273
608446	hsa-miR-505-5p	0.00019387	274
608446	hsa-miR-449c-5p	0.000193839	275
608446	hsa-miR-500a-3p	0.000193799	276
608446	hsa-miR-935	0.000193547	277
608446	hsa-miR-940	0.000193492	278
608446	hsa-miR-519a-3p	0.000193455	279
608446	hsa-miR-766-3p	0.000193447	280
608446	hsa-miR-1256	0.000193409	281
608446	hsa-miR-769-3p	0.00019334	282
608446	hsa-miR-1229-3p	0.000193264	283
608446	hsa-miR-450a-5p	0.000193156	284
608446	hsa-miR-1285-3p	0.000193132	285
608446	hsa-miR-1226-3p	0.000193001	286
608446	hsa-miR-3176	0.000192867	287
608446	hsa-miR-1180-3p	0.000192572	288
608446	hsa-miR-340-3p	0.00019232	289
608446	hsa-miR-744-3p	0.000192131	290
608446	hsa-miR-744-5p	0.00019204	291
608446	hsa-miR-103a-2-5p	0.000192	292
608446	hsa-miR-495-3p	0.000191989	293
608446	hsa-miR-644a	0.000191828	294
608446	hsa-miR-4326	0.00019152	295
608446	hsa-miR-1227-3p	0.000191343	296
608446	hsa-miR-598-3p	0.000191206	297
608446	hsa-miR-3943	0.000191118	298
608446	hsa-miR-1260b	0.000190387	299
608446	hsa-miR-628-3p	0.000190384	300
608446	hsa-miR-510-5p	0.000189781	301
608446	hsa-miR-3615	0.000189555	302
608446	hsa-miR-1260a	0.000189485	303
608446	hsa-miR-1247-5p	0.000189474	304
608446	hsa-miR-3687	0.000189248	305
608446	hsa-miR-203a-3p	0.000188985	306
608446	hsa-miR-1296-5p	0.000188946	307
608446	hsa-miR-559	0.000188621	308
608446	hsa-miR-1295a	0.000188332	309
608446	hsa-miR-605-5p	0.000187576	310
608446	hsa-miR-3909	0.000186523	311
608446	hsa-miR-1228-3p	0.000185844	312
608446	hsa-miR-181a-3p	0.000185813	313
608446	hsa-miR-7-1-3p	0.000185389	314
608446	hsa-miR-320d	0.000183699	315
608446	hsa-let-7b-3p	0.000180953	316
608446	hsa-miR-486-5p	0.000178912	317
608446	hsa-miR-365a-5p	0.000177251	318
608446	hsa-let-7g-3p	0.000175294	319
608446	hsa-miR-22-5p	0.000174482	320
608446	hsa-miR-25-5p	0.000173408	321
608446	hsa-miR-424-3p	0.000173312	322
608446	hsa-miR-28-5p	0.00017314	323
608446	hsa-miR-708-3p	0.000172664	324
608446	hsa-miR-1915-3p	0.000169292	325
608446	hsa-miR-376a-5p	0.000168887	326
608446	hsa-miR-550a-5p	0.00016871	327
608446	hsa-miR-148b-5p	0.000167097	328
608446	hsa-miR-28-3p	0.000165825	329
608446	hsa-miR-149-3p	0.000164377	330
608446	hsa-miR-193b-5p	0.000163246	331
608446	hsa-miR-211-5p	0.000162919	332
608446	hsa-miR-362-3p	0.000160987	333
608446	hsa-miR-198	0.000158671	334
608446	hsa-miR-615-5p	0.000157376	335
608446	hsa-miR-331-5p	0.000155851	336
608446	hsa-miR-516a-5p	0.00015543	337
608446	hsa-miR-622	0.000154968	338
608446	hsa-miR-488-3p	0.000152752	339
608446	hsa-miR-485-3p	0.000152604	340
608446	hsa-miR-548d-5p	0.000151682	341
608446	hsa-miR-488-5p	0.000151081	342
608446	hsa-miR-502-3p	0.000150647	343
608446	hsa-miR-1249-3p	0.000150509	344
608446	hsa-miR-1225-3p	0.000149039	345
608446	hsa-miR-532-5p	0.00014855	346
608446	hsa-miR-765	0.000147891	347
608446	hsa-miR-642a-5p	0.000146909	348
608446	hsa-miR-1915-5p	0.000146574	349
608446	hsa-miR-522-3p	0.00014614	350
608446	hsa-miR-1254	0.000145596	351
608446	hsa-miR-1225-5p	0.000145292	352
608446	hsa-miR-548a-3p	0.000144426	353
608446	hsa-miR-524-5p	0.000142583	354
608446	hsa-miR-616-3p	0.00014165	355
608446	hsa-miR-1237-3p	0.000140546	356
608446	hsa-miR-577	0.000139688	357
608446	hsa-miR-1276	0.000137028	358
608446	hsa-let-7f-2-3p	0.000132666	359
608446	hsa-miR-362-5p	0.00011618	360
608446	hsa-miR-574-3p	0.000115731	361
608446	hsa-miR-636	9.20226e-05	362

## Sheet: Type 1 diabetes
MIM ID	miRNA ID	score	rank
222100	hsa-miR-155-5p	0.000441977	1
222100	hsa-miR-16-5p	0.000404593	2
222100	hsa-miR-146a-5p	0.000399319	3
222100	hsa-miR-15a-5p	0.000381941	4
222100	hsa-miR-21-5p	0.000380417	5
222100	hsa-miR-15a-3p	0.000372365	6
222100	hsa-miR-17-5p	0.000360127	7
222100	hsa-miR-16-1-3p	0.000345535	8
222100	hsa-miR-96-5p	0.000343129	9
222100	hsa-miR-128-3p	0.000341546	10
222100	hsa-miR-27b-5p	0.000328466	11
222100	hsa-miR-27b-3p	0.000328017	12
222100	hsa-miR-17-3p	0.000320194	13
222100	hsa-miR-22-3p	0.000314515	14
222100	hsa-miR-29b-2-5p	0.000314102	15
222100	hsa-miR-150-5p	0.000312679	16
222100	hsa-let-7g-5p	0.000311298	17
222100	hsa-miR-188-5p	0.000308551	18
222100	hsa-miR-29a-3p	0.000308518	19
222100	hsa-miR-140-3p	0.000307848	20
222100	hsa-miR-940	0.000307289	21
222100	hsa-miR-1226-3p	0.000306103	22
222100	hsa-miR-29b-3p	0.000305165	23
222100	hsa-miR-34a-5p	0.000304797	24
222100	hsa-miR-99b-5p	0.000301804	25
222100	hsa-miR-21-3p	0.000300474	26
222100	hsa-miR-375	0.000300072	27
222100	hsa-miR-146b-5p	0.000298445	28
222100	hsa-miR-132-3p	0.000298196	29
222100	hsa-miR-18a-5p	0.00029685	30
222100	hsa-miR-19b-3p	0.000295789	31
222100	hsa-miR-183-5p	0.000294801	32
222100	hsa-miR-122-5p	0.000292631	33
222100	hsa-miR-339-5p	0.000290522	34
222100	hsa-miR-455-5p	0.000290281	35
222100	hsa-miR-491-5p	0.00028972	36
222100	hsa-miR-223-3p	0.000288089	37
222100	hsa-miR-133b	0.000288073	38
222100	hsa-miR-874-3p	0.000285339	39
222100	hsa-miR-19b-1-5p	0.0002845	40
222100	hsa-miR-10a-5p	0.000284095	41
222100	hsa-miR-124-3p	0.000281367	42
222100	hsa-miR-422a	0.000281168	43
222100	hsa-miR-372-3p	0.00028057	44
222100	hsa-miR-338-3p	0.000279729	45
222100	hsa-miR-196a-5p	0.000279424	46
222100	hsa-miR-23a-3p	0.0002794	47
222100	hsa-miR-18a-3p	0.000277099	48
222100	hsa-miR-26a-5p	0.000276093	49
222100	hsa-let-7g-3p	0.000275449	50
222100	hsa-miR-19a-3p	0.000273884	51
222100	hsa-miR-501-5p	0.000273517	52
222100	hsa-miR-100-5p	0.000272099	53
222100	hsa-miR-99a-5p	0.000271897	54
222100	hsa-miR-92a-1-5p	0.000271731	55
222100	hsa-miR-346	0.000271308	56
222100	hsa-miR-197-3p	0.000268901	57
222100	hsa-miR-504-5p	0.000266874	58
222100	hsa-let-7c-5p	0.000266434	59
222100	hsa-miR-20a-5p	0.000266174	60
222100	hsa-miR-103a-3p	0.000265657	61
222100	hsa-miR-30c-1-3p	0.000265103	62
222100	hsa-miR-93-3p	0.000263953	63
222100	hsa-miR-377-3p	0.000262403	64
222100	hsa-miR-222-3p	0.000261822	65
222100	hsa-miR-125b-5p	0.000261313	66
222100	hsa-miR-361-5p	0.0002613	67
222100	hsa-miR-92a-3p	0.000261105	68
222100	hsa-miR-31-3p	0.000258794	69
222100	hsa-miR-339-3p	0.000258781	70
222100	hsa-miR-23b-3p	0.000258774	71
222100	hsa-miR-151a-3p	0.000258037	72
222100	hsa-miR-22-5p	0.000257616	73
222100	hsa-miR-421	0.000256582	74
222100	hsa-miR-192-5p	0.000256157	75
222100	hsa-miR-130a-3p	0.00025614	76
222100	hsa-miR-149-5p	0.000255996	77
222100	hsa-miR-93-5p	0.000255223	78
222100	hsa-miR-143-3p	0.000255066	79
222100	hsa-miR-598-3p	0.000254089	80
222100	hsa-miR-215-5p	0.00025311	81
222100	hsa-miR-324-5p	0.000252943	82
222100	hsa-miR-195-5p	0.000252353	83
222100	hsa-miR-501-3p	0.000251494	84
222100	hsa-miR-30a-5p	0.000251202	85
222100	hsa-miR-376a-3p	0.000251045	86
222100	hsa-miR-1-3p	0.000250492	87
222100	hsa-miR-345-5p	0.000250347	88
222100	hsa-miR-184	0.000249792	89
222100	hsa-miR-497-5p	0.000249546	90
222100	hsa-miR-15b-5p	0.000249106	91
222100	hsa-miR-133a-3p	0.000248614	92
222100	hsa-miR-425-3p	0.00024852	93
222100	hsa-miR-205-5p	0.000246884	94
222100	hsa-miR-200b-3p	0.00024597	95
222100	hsa-let-7d-5p	0.000245559	96
222100	hsa-miR-373-3p	0.00024482	97
222100	hsa-miR-221-3p	0.000244701	98
222100	hsa-miR-363-3p	0.000244186	99
222100	hsa-let-7b-5p	0.000243805	100
222100	hsa-miR-425-5p	0.000243649	101
222100	hsa-miR-324-3p	0.00024288	102
222100	hsa-miR-34c-5p	0.000242353	103
222100	hsa-miR-134-5p	0.000242066	104
222100	hsa-miR-18b-5p	0.000239721	105
222100	hsa-miR-31-5p	0.000239672	106
222100	hsa-miR-185-5p	0.000239603	107
222100	hsa-miR-335-5p	0.000239449	108
222100	hsa-miR-26b-5p	0.000239277	109
222100	hsa-miR-218-5p	0.000238347	110
222100	hsa-miR-378a-5p	0.000238262	111
222100	hsa-miR-200a-3p	0.000238189	112
222100	hsa-miR-224-5p	0.000238135	113
222100	hsa-miR-106b-5p	0.00023804	114
222100	hsa-miR-498	0.000237806	115
222100	hsa-miR-331-3p	0.000236755	116
222100	hsa-miR-125a-5p	0.000236348	117
222100	hsa-miR-29c-3p	0.00023593	118
222100	hsa-miR-107	0.000235302	119
222100	hsa-miR-186-5p	0.000235176	120
222100	hsa-miR-137	0.000234914	121
222100	hsa-miR-193b-3p	0.000234834	122
222100	hsa-miR-125b-2-3p	0.000234639	123
222100	hsa-miR-328-3p	0.000234478	124
222100	hsa-miR-424-5p	0.000234112	125
222100	hsa-miR-181b-5p	0.00023329	126
222100	hsa-miR-744-5p	0.000231805	127
222100	hsa-miR-200c-3p	0.000231359	128
222100	hsa-miR-25-3p	0.000231257	129
222100	hsa-miR-320a	0.000230762	130
222100	hsa-miR-484	0.000230734	131
222100	hsa-miR-10b-5p	0.000230711	132
222100	hsa-miR-199b-5p	0.000230705	133
222100	hsa-miR-106b-3p	0.00023046	134
222100	hsa-miR-181c-5p	0.00022976	135
222100	hsa-miR-126-5p	0.000229742	136
222100	hsa-miR-9-5p	0.000229427	137
222100	hsa-miR-625-5p	0.000229011	138
222100	hsa-miR-766-3p	0.000228673	139
222100	hsa-miR-101-3p	0.000228631	140
222100	hsa-miR-151a-5p	0.000227895	141
222100	hsa-miR-145-5p	0.00022743	142
222100	hsa-miR-9-3p	0.000226849	143
222100	hsa-miR-302d-3p	0.000226824	144
222100	hsa-miR-30e-5p	0.000226572	145
222100	hsa-miR-30d-5p	0.000226398	146
222100	hsa-miR-320b	0.000226243	147
222100	hsa-let-7a-3p	0.000226117	148
222100	hsa-miR-99b-3p	0.000226025	149
222100	hsa-miR-505-3p	0.000225839	150
222100	hsa-miR-193a-5p	0.000225662	151
222100	hsa-miR-30a-3p	0.000225608	152
222100	hsa-miR-27a-3p	0.000225364	153
222100	hsa-miR-342-3p	0.000225235	154
222100	hsa-miR-30b-5p	0.000225158	155
222100	hsa-miR-30c-5p	0.000225021	156
222100	hsa-miR-1296-5p	0.000224634	157
222100	hsa-miR-1268a	0.000224505	158
222100	hsa-miR-199a-3p	0.000224371	159
222100	hsa-miR-342-5p	0.000224118	160
222100	hsa-miR-34b-3p	0.000223804	161
222100	hsa-miR-33a-5p	0.000223382	162
222100	hsa-miR-153-3p	0.000222229	163
222100	hsa-miR-499a-5p	0.000222006	164
222100	hsa-miR-199a-5p	0.000221914	165
222100	hsa-miR-193a-3p	0.000221843	166
222100	hsa-miR-98-5p	0.000221514	167
222100	hsa-miR-106a-5p	0.000221423	168
222100	hsa-miR-15b-3p	0.000221192	169
222100	hsa-miR-181d-5p	0.000221101	170
222100	hsa-miR-7-5p	0.000221084	171
222100	hsa-miR-500a-3p	0.00022056	172
222100	hsa-miR-615-3p	0.00022056	173
222100	hsa-miR-126-3p	0.000220427	174
222100	hsa-miR-206	0.000220333	175
222100	hsa-miR-429	0.000220066	176
222100	hsa-miR-125a-3p	0.000219762	177
222100	hsa-miR-10a-3p	0.000219628	178
222100	hsa-miR-32-5p	0.00021962	179
222100	hsa-miR-210-3p	0.000219514	180
222100	hsa-miR-30e-3p	0.000219371	181
222100	hsa-miR-34b-5p	0.000219222	182
222100	hsa-miR-378a-3p	0.000219161	183
222100	hsa-miR-20b-5p	0.000219052	184
222100	hsa-miR-208a-3p	0.000218497	185
222100	hsa-miR-423-5p	0.000218072	186
222100	hsa-miR-212-3p	0.000217808	187
222100	hsa-miR-24-3p	0.000216686	188
222100	hsa-miR-935	0.000216556	189
222100	hsa-let-7e-5p	0.000216421	190
222100	hsa-miR-181a-5p	0.000216135	191
222100	hsa-miR-214-3p	0.000215503	192
222100	hsa-miR-374a-5p	0.000215354	193
222100	hsa-miR-622	0.000215058	194
222100	hsa-miR-3687	0.000214599	195
222100	hsa-miR-182-5p	0.000214462	196
222100	hsa-miR-142-3p	0.000214096	197
222100	hsa-miR-144-3p	0.000213974	198
222100	hsa-miR-320c	0.000213646	199
222100	hsa-let-7f-5p	0.000213524	200
222100	hsa-miR-216a-5p	0.000213062	201
222100	hsa-miR-608	0.000212717	202
222100	hsa-miR-590-3p	0.000212545	203
222100	hsa-miR-30b-3p	0.000212092	204
222100	hsa-miR-365a-3p	0.000211969	205
222100	hsa-miR-520c-3p	0.00021195	206
222100	hsa-miR-760	0.000211888	207
222100	hsa-miR-16-2-3p	0.000211862	208
222100	hsa-miR-644a	0.000211379	209
222100	hsa-miR-139-5p	0.000210927	210
222100	hsa-miR-130b-3p	0.000210843	211
222100	hsa-miR-1260a	0.000210756	212
222100	hsa-miR-135b-5p	0.000210164	213
222100	hsa-miR-337-3p	0.000209845	214
222100	hsa-miR-127-3p	0.000209723	215
222100	hsa-miR-141-3p	0.000209227	216
222100	hsa-miR-135a-5p	0.00020796	217
222100	hsa-miR-196b-5p	0.000207635	218
222100	hsa-miR-330-3p	0.000207147	219
222100	hsa-miR-1224-5p	0.000206871	220
222100	hsa-miR-26b-3p	0.000206681	221
222100	hsa-miR-140-5p	0.000205746	222
222100	hsa-miR-361-3p	0.000205185	223
222100	hsa-miR-92b-3p	0.00020506	224
222100	hsa-miR-330-5p	0.000204962	225
222100	hsa-miR-138-5p	0.000203853	226
222100	hsa-miR-409-3p	0.000203744	227
222100	hsa-miR-7-1-3p	0.000203741	228
222100	hsa-miR-520h	0.000203446	229
222100	hsa-miR-204-5p	0.000203123	230
222100	hsa-miR-136-5p	0.000202493	231
222100	hsa-miR-449b-5p	0.000202015	232
222100	hsa-miR-33b-5p	0.000201405	233
222100	hsa-miR-423-3p	0.000201193	234
222100	hsa-miR-147a	0.000201123	235
222100	hsa-miR-532-5p	0.000200588	236
222100	hsa-miR-1301-3p	0.000200417	237
222100	hsa-miR-542-3p	0.000200363	238
222100	hsa-miR-302b-3p	0.000199872	239
222100	hsa-miR-152-3p	0.000199697	240
222100	hsa-miR-451a	0.000199297	241
222100	hsa-miR-26a-2-3p	0.000199281	242
222100	hsa-miR-708-5p	0.000199164	243
222100	hsa-miR-486-5p	0.000198714	244
222100	hsa-miR-2110	0.000198701	245
222100	hsa-miR-495-3p	0.000198167	246
222100	hsa-miR-129-5p	0.000198066	247
222100	hsa-miR-191-3p	0.000198054	248
222100	hsa-miR-629-5p	0.0001976	249
222100	hsa-miR-23b-5p	0.000197545	250
222100	hsa-let-7e-3p	0.000197528	251
222100	hsa-miR-296-3p	0.00019711	252
222100	hsa-miR-182-3p	0.000196389	253
222100	hsa-miR-1229-3p	0.000196355	254
222100	hsa-miR-450a-5p	0.000195598	255
222100	hsa-miR-1224-3p	0.000195597	256
222100	hsa-miR-181a-3p	0.00019548	257
222100	hsa-miR-101-5p	0.000194599	258
222100	hsa-miR-744-3p	0.000194185	259
222100	hsa-miR-1285-3p	0.000194092	260
222100	hsa-miR-454-3p	0.00019389	261
222100	hsa-miR-628-3p	0.000193394	262
222100	hsa-miR-217	0.000193126	263
222100	hsa-miR-532-3p	0.000193088	264
222100	hsa-miR-605-5p	0.000193058	265
222100	hsa-miR-590-5p	0.000192932	266
222100	hsa-miR-520e	0.000192902	267
222100	hsa-miR-148b-3p	0.000192474	268
222100	hsa-let-7f-1-3p	0.000192325	269
222100	hsa-miR-221-5p	0.000192043	270
222100	hsa-miR-433-3p	0.000191735	271
222100	hsa-miR-1247-5p	0.000191318	272
222100	hsa-miR-1295a	0.00019127	273
222100	hsa-miR-187-3p	0.000190794	274
222100	hsa-miR-455-3p	0.000190686	275
222100	hsa-miR-449a	0.000190651	276
222100	hsa-miR-509-3p	0.000190549	277
222100	hsa-miR-671-5p	0.000190481	278
222100	hsa-miR-1236-3p	0.00019032	279
222100	hsa-miR-3615	0.000190319	280
222100	hsa-miR-383-5p	0.000190192	281
222100	hsa-miR-562	0.000189989	282
222100	hsa-miR-148a-3p	0.000189983	283
222100	hsa-miR-203a-3p	0.000189982	284
222100	hsa-miR-20a-3p	0.000189879	285
222100	hsa-miR-3176	0.000189826	286
222100	hsa-miR-130b-5p	0.000189437	287
222100	hsa-miR-302c-3p	0.000189045	288
222100	hsa-miR-542-5p	0.000189011	289
222100	hsa-miR-99a-3p	0.000188722	290
222100	hsa-miR-301a-3p	0.000188548	291
222100	hsa-miR-194-5p	0.000188501	292
222100	hsa-miR-148a-5p	0.000187585	293
222100	hsa-miR-296-5p	0.000187379	294
222100	hsa-miR-629-3p	0.000187106	295
222100	hsa-miR-302a-3p	0.000186887	296
222100	hsa-miR-520b	0.000185841	297
222100	hsa-miR-661	0.00018569	298
222100	hsa-miR-30c-2-3p	0.000185622	299
222100	hsa-miR-663a	0.000185018	300
222100	hsa-miR-191-5p	0.000184998	301
222100	hsa-let-7b-3p	0.000184818	302
222100	hsa-miR-129-2-3p	0.000184076	303
222100	hsa-miR-505-5p	0.000183861	304
222100	hsa-miR-190a-5p	0.000183645	305
222100	hsa-miR-298	0.00018334	306
222100	hsa-miR-29c-5p	0.000182865	307
222100	hsa-miR-519d-3p	0.000182604	308
222100	hsa-miR-657	0.000182103	309
222100	hsa-miR-28-3p	0.000181942	310
222100	hsa-miR-340-3p	0.000181874	311
222100	hsa-miR-1180-3p	0.000181737	312
222100	hsa-miR-769-5p	0.000181143	313
222100	hsa-miR-92b-5p	0.000180802	314
222100	hsa-miR-548b-3p	0.000180792	315
222100	hsa-miR-520a-3p	0.000180563	316
222100	hsa-miR-25-5p	0.000180005	317
222100	hsa-miR-550a-3p	0.000179901	318
222100	hsa-let-7a-5p	0.000179555	319
222100	hsa-miR-1228-3p	0.000179142	320
222100	hsa-miR-652-3p	0.000178613	321
222100	hsa-miR-483-3p	0.000176695	322
222100	hsa-miR-301b-3p	0.000175681	323
222100	hsa-let-7i-5p	0.000174166	324
222100	hsa-miR-185-3p	0.000174035	325
222100	hsa-miR-103a-2-5p	0.000173752	326
222100	hsa-miR-186-3p	0.000172639	327
222100	hsa-miR-370-3p	0.000171771	328
222100	hsa-miR-1256	0.000171324	329
222100	hsa-miR-519b-3p	0.000171104	330
222100	hsa-miR-3943	0.00017014	331
222100	hsa-miR-885-5p	0.000170055	332
222100	hsa-miR-630	0.00016978	333
222100	hsa-miR-3909	0.00016939	334
222100	hsa-miR-519c-3p	0.000169072	335
222100	hsa-miR-559	0.000168633	336
222100	hsa-miR-494-3p	0.000167996	337
222100	hsa-miR-485-3p	0.000167417	338
222100	hsa-miR-4326	0.000167142	339
222100	hsa-miR-500a-5p	0.00016706	340
222100	hsa-miR-519a-3p	0.000166267	341
222100	hsa-miR-769-3p	0.000165577	342
222100	hsa-miR-1227-3p	0.000165559	343
222100	hsa-miR-378c	0.000165516	344
222100	hsa-miR-1303	0.00016551	345
222100	hsa-miR-449c-5p	0.000165386	346
222100	hsa-miR-1260b	0.000164862	347
222100	hsa-miR-193b-5p	0.000164095	348
222100	hsa-miR-1226-5p	0.000161973	349
222100	hsa-miR-1250-5p	0.000161577	350
222100	hsa-miR-548d-5p	0.000160733	351
222100	hsa-miR-211-5p	0.000159893	352
222100	hsa-miR-503-5p	0.000159726	353
222100	hsa-miR-299-5p	0.000159324	354
222100	hsa-miR-524-5p	0.000158772	355
222100	hsa-miR-362-3p	0.000158013	356
222100	hsa-miR-3181	0.00015758	357
222100	hsa-miR-374b-5p	0.000156462	358
222100	hsa-miR-376c-3p	0.000156137	359
222100	hsa-miR-340-5p	0.000154923	360
222100	hsa-miR-149-3p	0.000153846	361
222100	hsa-miR-454-5p	0.000153741	362
222100	hsa-miR-502-3p	0.000153723	363
222100	hsa-miR-1237-3p	0.000153298	364
222100	hsa-miR-1909-3p	0.000152626	365
222100	hsa-miR-124a	0.000151091	366
222100	hsa-miR-488-5p	0.000150513	367
222100	hsa-miR-708-3p	0.000150407	368
222100	hsa-miR-1909-5p	0.000150362	369
222100	hsa-miR-522-3p	0.000149632	370
222100	hsa-miR-615-5p	0.000148785	371
222100	hsa-miR-671-3p	0.000148315	372
222100	hsa-miR-148b-5p	0.00014766	373
222100	hsa-miR-198	0.000146649	374
222100	hsa-miR-488-3p	0.000144686	375
222100	hsa-miR-616-3p	0.000144482	376
222100	hsa-miR-424-3p	0.000144384	377
222100	hsa-miR-1249-3p	0.000142993	378
222100	hsa-miR-376a-5p	0.000139783	379
222100	hsa-miR-765	0.000139679	380
222100	hsa-miR-1276	0.00013762	381
222100	hsa-miR-548a-3p	0.00013571	382
222100	hsa-miR-1915-3p	0.000132848	383
222100	hsa-miR-642a-5p	0.000132488	384
222100	hsa-miR-1915-5p	0.00013061	385
222100	hsa-miR-510-5p	0.000122142	386
222100	hsa-let-7f-2-3p	0.000121834	387
222100	hsa-miR-365a-5p	0.00012097	388
222100	hsa-miR-616-5p	0.000119107	389
222100	hsa-miR-320d	0.000119083	390
222100	hsa-miR-28-5p	0.000117114	391
222100	hsa-miR-1225-5p	0.000112955	392
222100	hsa-miR-1225-3p	0.000112797	393
222100	hsa-miR-516a-5p	0.000110754	394
222100	hsa-miR-577	0.000110462	395
222100	hsa-miR-550a-5p	0.000105367	396
222100	hsa-miR-636	0.000101029	397
222100	hsa-miR-1254	9.86048e-05	398
222100	hsa-miR-331-5p	9.72577e-05	399
222100	hsa-miR-362-5p	6.92084e-05	400
222100	hsa-miR-574-3p	6.8109e-05	401
